# Supplementary material for: Cellular Origins and Context-Dependent Prognostic Effects of Lactate Metabolism Genes Reveal Novel Molecular Subtypes in Gastric Cancer
Source: Curr Issues Mol Biol. 2026 May 4;48(5):477. doi: 10.3390/cimb48050477 (PMC13204596; doi:10.3390/cimb48050477)
Supplement: Supplementary file 1 [file cimb-48-00477-s001.zip]

Archive with 2 entries (2 files):
- Supplementary Materials.pdf
- Table S4-Marker.xlsx
