# Supplementary material for: Cellular Origins and Context-Dependent Prognostic Effects of Lactate Metabolism Genes Reveal Novel Molecular Subtypes in Gastric Cancer
Source: Curr Issues Mol Biol. 2026 May 4;48(5):477. doi: 10.3390/cimb48050477 (PMC13204596; doi:10.3390/cimb48050477)
Supplement: Supplementary file 1 [file cimb-48-00477-s001.zip › Table S4-Marker.xlsx]

## Sheet: Marker
	p_val	avg_log2FC	pct.1	pct.2	p_val_adj	cluster	gene
GADD45G	0	3.63528917138859	0.372	0.048	0	0	GADD45G
RPS4Y1	0	3.6281915161997	0.838	0.084	0	0	RPS4Y1
TTTY15	0	3.18274920349415	0.252	0.027	0	0	TTTY15
GSTM3	0	3.17292095657065	0.351	0.041	0	0	GSTM3
SNAI1	0	3.12538341633665	0.337	0.04	0	0	SNAI1
TRABD2A	0	2.85689305764143	0.428	0.071	0	0	TRABD2A
AP001160.1	0	2.83703113346937	0.406	0.079	0	0	AP001160.1
AL645728.1	0	2.8358349026403	0.265	0.044	0	0	AL645728.1
LEF1	0	2.7555671450856	0.608	0.107	0	0	LEF1
CDKN1C	0	2.68304035960938	0.279	0.044	0	0	CDKN1C
PRR3	0	2.6802545616053	0.252	0.051	0	0	PRR3
TCF7	0	2.66855025794631	0.872	0.221	0	0	TCF7
STK19	0	2.61272854078176	0.296	0.061	0	0	STK19
HEXIM1	0	2.53493643423412	0.873	0.328	0	0	HEXIM1
MZF1-AS1	0	2.53379341679886	0.272	0.048	0	0	MZF1-AS1
DDX3Y	0	2.49868297278294	0.714	0.089	0	0	DDX3Y
PLK2	0	2.45646112142548	0.494	0.101	0	0	PLK2
MAN1C1	0	2.44853162170315	0.25	0.04	0	0	MAN1C1
HSPA2	0	2.44767307066836	0.355	0.077	0	0	HSPA2
C12orf65	0	2.38459623630366	0.588	0.144	0	0	C12orf65
BCL11B	0	2.38262692726591	0.859	0.207	0	0	BCL11B
SDR42E2	0	2.33910780098403	0.332	0.067	0	0	SDR42E2
NELL2	0	2.31935182349295	0.269	0.049	0	0	NELL2
LINC00861	0	2.29455524869392	0.322	0.064	0	0	LINC00861
CITED2	0	2.27194706016881	0.749	0.268	0	0	CITED2
MTO1	0	2.24401099927447	0.34	0.079	0	0	MTO1
SCML1	0	2.22507544778815	0.403	0.094	0	0	SCML1
CAMK4	0	2.19950817878038	0.619	0.13	0	0	CAMK4
NXF1	0	2.18078164586346	0.609	0.15	0	0	NXF1
YME1L1	0	2.17619834804855	0.909	0.441	0	0	YME1L1
ILF3-DT	0	2.1646236249294	0.567	0.164	0	0	ILF3-DT
GADD45B	0	2.10823230866871	0.859	0.406	0	0	GADD45B
H2AFX	0	2.10408230008791	0.726	0.259	0	0	H2AFX
INTS6	0	2.09238658163366	0.905	0.436	0	0	INTS6
AC007952.4	0	2.03169230700694	0.478	0.133	0	0	AC007952.4
ARL4D	0	2.02273161794729	0.384	0.095	0	0	ARL4D
POLG2	0	2.0188059764856	0.347	0.086	0	0	POLG2
PHYH	0	2.01762780489547	0.348	0.092	0	0	PHYH
SNHG12	0	1.94136734753766	0.658	0.263	0	0	SNHG12
ID2	0	1.94045800393762	0.739	0.297	0	0	ID2
CENPK	0	1.93409369312153	0.294	0.057	0	0	CENPK
JUN	0	1.89135822713408	0.973	0.643	0	0	JUN
PRKCA	0	1.8895089685992	0.382	0.104	0	0	PRKCA
KCNQ1OT1	0	1.86043979520283	0.673	0.221	0	0	KCNQ1OT1
TNFRSF25	0	1.85546660965493	0.319	0.074	0	0	TNFRSF25
WDR74	0	1.84655348271579	0.728	0.301	0	0	WDR74
NEU1	0	1.83615249436003	0.657	0.22	0	0	NEU1
TXK	0	1.8318577427881	0.329	0.085	0	0	TXK
ACOT13	0	1.82303414102438	0.415	0.12	0	0	ACOT13
ING1	0	1.78102726245332	0.364	0.103	0	0	ING1
GIMAP7	0	1.76186565467013	0.597	0.18	0	0	GIMAP7
TNRC6C	0	1.73843166024971	0.591	0.162	0	0	TNRC6C
NOSIP	0	1.70049067742188	0.557	0.192	0	0	NOSIP
NSUN6	0	1.65807	0.594	0.175	0	0	NSUN6
SATB1	0	1.63337715471511	0.651	0.23	0	0	SATB1
RPS17	0	1.60447234835836	0.882	0.472	0	0	RPS17
CHD3	0	1.55825459551728	0.53	0.169	0	0	CHD3
UBE2S	0	1.51365655822439	0.818	0.475	0	0	UBE2S
SAP18	0	1.50241689289334	0.86	0.578	0	0	SAP18
ID3	0	1.4887201740102	0.505	0.19	0	0	ID3
PPP1R10	0	1.48812434861021	0.878	0.445	0	0	PPP1R10
LBH	0	1.4698163759115	0.748	0.353	0	0	LBH
ATM	0	1.46954951509106	0.82	0.389	0	0	ATM
TLE4	0	1.46293396419644	0.716	0.304	0	0	TLE4
BRD2	0	1.45741608047094	0.928	0.577	0	0	BRD2
RCAN3	0	1.45443270851146	0.612	0.226	0	0	RCAN3
TOB1	0	1.44694833960541	0.706	0.285	0	0	TOB1
TSPYL2	0	1.44179738090049	0.757	0.359	0	0	TSPYL2
IER2	0	1.43000387149774	0.952	0.621	0	0	IER2
DDIT3	0	1.42233695356538	0.575	0.259	0	0	DDIT3
POLR2A	0	1.41562357990282	0.705	0.305	0	0	POLR2A
PDE3B	0	1.40630259936525	0.605	0.2	0	0	PDE3B
NUCB2	0	1.3610076440829	0.462	0.162	0	0	NUCB2
LAT	0	1.32521835987211	0.492	0.158	0	0	LAT
FOXP1	0	1.27918660086151	0.848	0.445	0	0	FOXP1
FUS	0	1.2709968449557	0.976	0.692	0	0	FUS
NLRP1	0	1.24878380275677	0.446	0.151	0	0	NLRP1
AAK1	0	1.23036345506647	0.845	0.34	0	0	AAK1
C6orf62	0	1.22768245713571	0.746	0.359	0	0	C6orf62
CD6	0	1.22455394359901	0.52	0.168	0	0	CD6
ZFAS1	0	1.22105367382536	0.917	0.611	0	0	ZFAS1
DDIT4	0	1.21915299117809	0.785	0.464	0	0	DDIT4
EIF4A1	0	1.21176030131174	0.762	0.375	0	0	EIF4A1
HNRNPH1	0	1.19785080479758	0.934	0.6	0	0	HNRNPH1
RPL36A	0	1.19218868001865	0.922	0.611	0	0	RPL36A
ZC3HAV1	0	1.19163713268762	0.814	0.511	0	0	ZC3HAV1
IL6ST	0	1.18775655786078	0.654	0.262	0	0	IL6ST
MYLIP	0	1.16739216482444	0.665	0.27	0	0	MYLIP
H1FX	0	1.13649079775497	0.638	0.289	0	0	H1FX
EIF4A3	0	1.13548637797314	0.74	0.43	0	0	EIF4A3
SRSF3	0	1.13195194018531	0.945	0.669	0	0	SRSF3
PIK3IP1	0	1.13084999039365	0.753	0.353	0	0	PIK3IP1
TRA2B	0	1.12388857591522	0.897	0.526	0	0	TRA2B
NR4A1	0	1.09828110877989	0.816	0.401	0	0	NR4A1
RPL17	0	1.09547746754503	0.823	0.48	0	0	RPL17
SNHG8	0	1.07842758613224	0.886	0.581	0	0	SNHG8
RGS10	0	1.07628234237926	0.642	0.276	0	0	RGS10
RSRP1	0	1.05978543574443	0.917	0.617	0	0	RSRP1
C12orf57	0	1.01706	0.796	0.447	0	0	C12orf57
CHD2	0	1.01344173319188	0.769	0.425	0	0	CHD2
SRSF7	0	1.00522732721023	0.96	0.663	0	0	SRSF7
CD3E	0	1.0051757262464	0.856	0.343	0	0	CD3E
NUFIP2	0	1.00486084789879	0.779	0.447	0	0	NUFIP2
LDHB	0	0.987758255433564	0.823	0.448	0	0	LDHB
RPS10	0	0.986405258623942	0.947	0.666	0	0	RPS10
TOMM7	0	0.974314933720022	0.932	0.682	0	0	TOMM7
EIF4A2	0	0.970015457140247	0.92	0.634	0	0	EIF4A2
RPL31	0	0.964165123228637	0.966	0.781	0	0	RPL31
SLC38A2	0	0.962687289441269	0.871	0.515	0	0	SLC38A2
RPL38	0	0.95633248564424	0.975	0.838	0	0	RPL38
RPL7	0	0.954250220414609	0.962	0.785	0	0	RPL7
NAP1L1	0	0.94026702927672	0.923	0.633	0	0	NAP1L1
SRSF2	0	0.935264444716101	0.89	0.606	0	0	SRSF2
RPL21	0	0.9327904930315	0.985	0.85	0	0	RPL21
SRSF5	0	0.932375814298285	0.929	0.639	0	0	SRSF5
RPS21	0	0.91666029742524	0.971	0.81	0	0	RPS21
EIF5	0	0.900453673031171	0.901	0.618	0	0	EIF5
RPL9	0	0.891402749108307	0.984	0.833	0	0	RPL9
RPS3A	0	0.877014848050463	0.985	0.833	0	0	RPS3A
RPS12	0	0.874348371568803	0.987	0.844	0	0	RPS12
RPL23	0	0.853373454634784	0.975	0.82	0	0	RPL23
RPS20	0	0.841013052899345	0.974	0.809	0	0	RPS20
RPL34	0	0.811710232852382	0.986	0.862	0	0	RPL34
RPL22	0	0.808115444262819	0.964	0.781	0	0	RPL22
TRAC	0	0.791735503593133	0.829	0.355	0	0	TRAC
RPS6	0	0.783460392956639	0.984	0.828	0	0	RPS6
RPL37A	0	0.771544122384916	0.981	0.842	0	0	RPL37A
EGR1	0	0.767556229576636	0.747	0.3	0	0	EGR1
RPL30	0	0.758733839486116	0.984	0.873	0	0	RPL30
RPS29	0	0.758243985656129	0.985	0.872	0	0	RPS29
EEF1B2	0	0.754018491690192	0.961	0.72	0	0	EEF1B2
RPL37	0	0.730450137050506	0.983	0.868	0	0	RPL37
RPS13	0	0.725376925500141	0.973	0.806	0	0	RPS13
RPS27A	0	0.724175266910835	0.981	0.858	0	0	RPS27A
RPL5	0	0.717582162454335	0.966	0.788	0	0	RPL5
RPS27	0	0.696492536164071	0.992	0.894	0	0	RPS27
RPL27A	0	0.682839282977874	0.979	0.839	0	0	RPL27A
RPLP2	0	0.679326992397837	0.985	0.838	0	0	RPLP2
RPL39	0	0.676940807645235	0.971	0.883	0	0	RPL39
RPL36	0	0.674482273426278	0.979	0.826	0	0	RPL36
RPS14	0	0.672057377752925	0.98	0.845	0	0	RPS14
RPL32	0	0.671522846198229	0.987	0.842	0	0	RPL32
RPS28	0	0.643741982260797	0.986	0.853	0	0	RPS28
RPL13A	0	0.622927698085122	0.991	0.857	0	0	RPL13A
RPL14	0	0.617841316280271	0.981	0.808	0	0	RPL14
RPS25	0	0.610002219302451	0.976	0.826	0	0	RPS25
RPL13	0	0.606112049795243	0.994	0.853	0	0	RPL13
RPS15A	0	0.602301651561262	0.975	0.834	0	0	RPS15A
CD3D	0	0.601593915368315	0.845	0.364	0	0	CD3D
FYB1	0	0.560761529599403	0.932	0.504	0	0	FYB1
RPS11	0	0.544779033856823	0.98	0.858	0	0	RPS11
TPT1	0	0.460718947361858	0.994	0.981	0	0	TPT1
IL7R	0	0.458693113668669	0.878	0.312	0	0	IL7R
SERINC5	7.90308047396613e-306	1.52879943808956	0.354	0.102	1.95293021592177e-301	0	SERINC5
SLFN5	1.44961837412429e-305	1.18095704017206	0.504	0.189	3.58215196429854e-301	0	SLFN5
EIF3E	8.857998033997e-304	0.855279796259912	0.881	0.585	2.188899894181e-299	0	EIF3E
SERTAD1	3.85426060714045e-303	1.16775179430557	0.628	0.302	9.52426338630476e-299	0	SERTAD1
STMN1	2.35113488460259e-302	1.13463118321622	0.509	0.204	5.80988941334146e-298	0	STMN1
BCL9L	1.39572026002247e-300	1.49478144735727	0.408	0.137	3.44896433454153e-296	0	BCL9L
RPS3	6.29827966035718e-300	0.602109510041358	0.984	0.824	1.55636788687086e-295	0	RPS3
FAM118A	8.32747195623991e-300	1.01425844763364	0.459	0.16	2.05780159510644e-295	0	FAM118A
HELB	6.55589829142851e-298	1.13768707408134	0.389	0.12	1.6200280267949e-293	0	HELB
TMC8	1.52767935557709e-296	1.2638822156886	0.498	0.198	3.77504845556656e-292	0	TMC8
RETREG1	2.46970450847594e-294	1.7426103383219	0.336	0.098	6.1028868108949e-290	0	RETREG1
RBBP6	1.15129525046133e-292	1.01054271231539	0.672	0.346	2.84496569341498e-288	0	RBBP6
JUNB	1.14644682094049e-288	0.72051805720737	0.974	0.893	2.83298473922604e-284	0	JUNB
MAL	8.755381764741e-288	1.67337298690409	0.319	0.088	2.16354238788515e-283	0	MAL
LDLRAP1	2.23077516175054e-287	1.9890120788584	0.267	0.064	5.51246850220175e-283	0	LDLRAP1
TESPA1	5.20665340905848e-287	1.89501583137212	0.279	0.069	1.28661612391244e-282	0	TESPA1
MLLT6	1.23730583199022e-286	0.971200057752569	0.534	0.221	3.05750644143104e-282	0	MLLT6
MAML2	8.85497101862631e-285	1.28091554935489	0.474	0.186	2.18815188841275e-280	0	MAML2
IRS2	8.75770528550843e-284	0.899252662281735	0.562	0.244	2.16411655310199e-279	0	IRS2
LRRC75A	2.20437247917264e-283	1.63247524476149	0.431	0.167	5.44722483328351e-279	0	LRRC75A
MT-ND2	4.79467997559151e-283	0.522377801846055	0.996	0.931	1.18481336876842e-278	0	MT-ND2
ABLIM1	5.34497875869923e-283	1.35863988107476	0.436	0.16	1.32079770106217e-278	0	ABLIM1
RPL11	3.48338915404077e-279	0.579466904279755	0.985	0.838	8.60780293855013e-275	0	RPL11
ARRDC3	1.48154569724107e-278	0.929527257898388	0.566	0.25	3.66104757245242e-274	0	ARRDC3
PCF11	2.62502927731466e-278	0.817643005707596	0.684	0.337	6.48670984717227e-274	0	PCF11
RPL27	3.89263651178547e-273	0.607028454818127	0.964	0.784	9.61909408427307e-269	0	RPL27
DYRK2	1.15613907600144e-268	1.46192732852447	0.324	0.095	2.85693527070715e-264	0	DYRK2
CD3G	2.47647506432241e-267	0.478602895890121	0.745	0.325	6.1196175314471e-263	0	CD3G
POLR2J3.1	8.64880860038687e-266	1.20753788551679	0.584	0.279	2.1372070932416e-261	0	POLR2J3.1
H2AFZ	5.08352102151901e-265	0.978889190976478	0.833	0.591	1.25618887962756e-260	0	H2AFZ
DDX5	2.96848466481378e-264	0.508577426606971	0.988	0.906	7.33542245522132e-260	0	DDX5
RPL3	7.03865811218008e-264	0.57934524040079	0.983	0.81	1.73932280610082e-259	0	RPL3
RPS16	4.491730376467e-263	0.555318404172665	0.976	0.829	1.10995149332876e-258	0	RPS16
DGKA	6.09810225999182e-263	1.3824793886714	0.411	0.151	1.50690204946658e-258	0	DGKA
IER5L	3.34238526999519e-262	1.57135384455955	0.399	0.146	8.2593682406851e-258	0	IER5L
HOOK2	6.72667623226797e-261	2.0380065345461	0.301	0.09	1.66222896375574e-256	0	HOOK2
RASGRP1	5.30764924978877e-260	0.839124341668711	0.468	0.176	1.3115732061153e-255	0	RASGRP1
GIMAP2	1.05846816226935e-259	1.39109782614866	0.322	0.097	2.61558067578379e-255	0	GIMAP2
PABPC1	1.17257837535604e-258	0.449540962662085	0.987	0.887	2.89755842334231e-254	0	PABPC1
ASXL1	7.51243834714749e-258	1.2373879485553	0.531	0.241	1.85639863996362e-253	0	ASXL1
RPL35A	2.21285534622238e-257	0.538589582333336	0.977	0.825	5.46818684605012e-253	0	RPL35A
ICE2	1.07400078147292e-256	1.68520060310312	0.357	0.122	2.65396333109774e-252	0	ICE2
ZBTB10	2.35692093201821e-255	1.54637569568198	0.502	0.236	5.82418731511019e-251	0	ZBTB10
DYNC1H1	7.2687895809042e-255	0.958264559517478	0.661	0.343	1.79619059333724e-250	0	DYNC1H1
MASTL	5.30282357121522e-254	1.96386174977585	0.254	0.064	1.31038073268299e-249	0	MASTL
RBM23	5.74984137957868e-254	1.23419146579274	0.565	0.28	1.42084330330769e-249	0	RBM23
GGCX	2.53402904680143e-250	1.30047167365764	0.388	0.139	6.26183917755102e-246	0	GGCX
TC2N	6.85923276072603e-250	1.16492702319154	0.367	0.123	1.69498500750301e-245	0	TC2N
CD48	8.62609677239661e-250	0.702286460403825	0.895	0.623	2.13159477342693e-245	0	CD48
GADD45A	1.92014292814675e-249	1.04900619849397	0.553	0.259	4.74486518974343e-245	0	GADD45A
ZBTB25	3.913813664907e-247	1.56497964582789	0.346	0.118	9.67142494735168e-243	0	ZBTB25
AMD1	1.11652288592766e-246	0.795764021087423	0.838	0.553	2.75903970341584e-242	0	AMD1
DNAJB1	2.10539303708437e-243	0.610683452404904	0.909	0.643	5.20263673393919e-239	0	DNAJB1
PLAC8	9.92196411829289e-243	0.983676090503633	0.557	0.262	2.45181655327136e-238	0	PLAC8
SKP1	1.68025568291181e-242	0.74333326145689	0.881	0.623	4.15207981804338e-238	0	SKP1
SUN2	2.07435211410968e-242	0.874638269428359	0.492	0.207	5.12593150917644e-238	0	SUN2
TSHZ2	2.21736388110587e-241	1.80459496315916	0.285	0.084	5.47932788660071e-237	0	TSHZ2
HNRNPA1	2.80666857709241e-241	0.621884891876573	0.942	0.689	6.93555872085306e-237	0	HNRNPA1
MGAT4A	1.73868389181511e-240	0.987685804592329	0.501	0.217	4.29646176506431e-236	0	MGAT4A
FAM117A	1.93309569873355e-240	1.51882843480496	0.326	0.106	4.77687278114047e-236	0	FAM117A
NKTR	1.1571403280124e-239	0.934304023988257	0.684	0.38	2.85940946455145e-235	0	NKTR
CHMP1B	5.82137217798531e-239	1.07037236780076	0.717	0.439	1.43851927890195e-234	0	CHMP1B
GNL1	1.40544246732529e-238	1.34526098027978	0.413	0.163	3.47298888100751e-234	0	GNL1
TUBB4B	8.55029329978443e-237	1.00021923482469	0.769	0.518	2.11286297730973e-232	0	TUBB4B
EIF4B	1.38449069743063e-235	0.78518652295607	0.8	0.515	3.42121496242083e-231	0	EIF4B
OXNAD1	1.20468822190291e-234	1.16176660853064	0.401	0.149	2.97690506514428e-230	0	OXNAD1
RPL4	1.2945878775248e-233	0.59654633780295	0.959	0.726	3.19905610415153e-229	0	RPL4
SNHG15	9.80655371345669e-233	1.36590146933043	0.51	0.249	2.42329748813228e-228	0	SNHG15
RPL26	1.17979442942898e-231	0.570176691001897	0.97	0.799	2.91539001456194e-227	0	RPL26
RPL24	1.42943588733532e-230	0.518619879478312	0.97	0.814	3.5322790211943e-226	0	RPL24
TUBB2A	2.82451924180116e-229	1.46989100057014	0.382	0.148	6.97966949841484e-225	0	TUBB2A
ERO1B	3.63621316601357e-229	1.18981558898732	0.485	0.22	8.98544635453614e-225	0	ERO1B
TMSB10	4.35833163237801e-229	0.425960547668926	0.981	0.861	1.07698732967693e-224	0	TMSB10
MTRNR2L12	7.41197016483549e-229	0.629195955247364	0.993	0.811	1.8315719474325e-224	0	MTRNR2L12
TRAF3IP3	3.0151511402036e-228	0.984999309296926	0.497	0.226	7.45073998255712e-224	0	TRAF3IP3
NPM1	4.70484869243682e-228	0.610477738754415	0.944	0.702	1.16261516038806e-223	0	NPM1
RPL10A	6.8164884811971e-228	0.555098202129361	0.964	0.776	1.68442246858862e-223	0	RPL10A
RNF139	1.3308561275327e-227	1.12253246660004	0.534	0.266	3.28867857674605e-223	0	RNF139
AL118516.1	8.04322652551381e-227	1.62365120159528	0.263	0.075	1.98756170671972e-222	0	AL118516.1
CBX4	1.36523115751451e-226	0.98632086197657	0.458	0.195	3.37362271333411e-222	0	CBX4
GPR155	7.71513547037679e-226	1.18744301608384	0.283	0.084	1.90648712608481e-221	0	GPR155
ATP1A1	9.73389475356073e-225	0.807707501688456	0.648	0.343	2.40534273255239e-220	0	ATP1A1
TRBC2	1.71259340127787e-224	0.596653346149244	0.775	0.459	4.23198955389775e-220	0	TRBC2
GIMAP1	1.69491817657101e-223	1.36412277910698	0.334	0.115	4.18831230612462e-219	0	GIMAP1
TNRC6B	3.48379356307677e-223	0.689938829919647	0.788	0.491	8.60880227371899e-219	0	TNRC6B
GCC2	1.44875684408109e-221	0.822107545557359	0.775	0.486	3.58002303740879e-217	0	GCC2
RPLP1	2.01364922169361e-221	0.467660857756193	0.993	0.883	4.97592859172709e-217	0	RPLP1
RPS18	1.93119606414479e-220	0.491646979148628	0.99	0.846	4.7721785941082e-216	0	RPS18
CEP85L	2.49091413294329e-220	1.18620048006618	0.384	0.147	6.15529791391616e-216	0	CEP85L
FOSB	1.07611211144059e-219	0.644502560885989	0.937	0.72	2.65918063858083e-215	0	FOSB
MBNL1	1.31896477520226e-217	0.595670085528162	0.889	0.621	3.2592938560023e-213	0	MBNL1
RBL2	1.51039231468367e-217	0.96013427333873	0.466	0.203	3.73233044881483e-213	0	RBL2
ATF4	6.52833070867246e-217	0.711839085579886	0.768	0.482	1.61321580142005e-212	0	ATF4
GNL3	2.5067519683498e-215	1.29343121489411	0.551	0.293	6.19443478898919e-211	0	GNL3
IFRD1	1.82036265635147e-214	0.43112539627205	0.714	0.415	4.49829816011012e-210	0	IFRD1
CCNT1	8.2940754185322e-214	1.04869302781526	0.461	0.206	2.04954897667349e-209	0	CCNT1
ADD3	8.33509291829482e-214	0.868123548011175	0.525	0.252	2.05968481103983e-209	0	ADD3
AC026979.2	1.15496205174693e-213	1.17073762499982	0.396	0.156	2.85402672607185e-209	0	AC026979.2
PDE7A	1.40315545099196e-213	0.826736679565349	0.612	0.317	3.46733743494623e-209	0	PDE7A
RPL12	9.67834807687846e-213	0.496515352665945	0.979	0.818	2.39161659327744e-208	0	RPL12
DDX18	1.61461147627227e-210	0.957552708688578	0.719	0.46	3.9898664190164e-206	0	DDX18
EEF1A1	4.74210563837156e-207	0.416185351576178	0.996	0.894	1.171821724298e-202	0	EEF1A1
TFRC	1.2703085682892e-206	0.777659906767572	0.557	0.273	3.13905950309945e-202	0	TFRC
RPL6	2.36250458175246e-205	0.484720289216931	0.976	0.813	5.8379850719685e-201	0	RPL6
POM121	3.309832619497e-205	1.53346741754397	0.296	0.1	8.17892738603905e-201	0	POM121
THUMPD3-AS1	4.66903110270649e-205	1.15081936500805	0.567	0.307	1.1537642757898e-200	0	THUMPD3-AS1
SRSF11	1.67335434905096e-203	0.695130780111273	0.723	0.428	4.13502593193983e-199	0	SRSF11
PCSK7	4.08935204049064e-201	0.957950063250699	0.495	0.233	1.01051978272564e-196	0	PCSK7
AL121944.1	4.51435682889404e-201	1.33867925133132	0.449	0.21	1.11554271598801e-196	0	AL121944.1
AES	1.19081636319247e-198	0.68820464597839	0.753	0.468	2.94262631508492e-194	0	AES
ARIH1	8.83342675733319e-198	1.06688273450362	0.616	0.361	2.1828280860046e-193	0	ARIH1
AQP3	2.64663565300869e-195	1.48008751732106	0.267	0.086	6.54010136214977e-191	0	AQP3
RPS23	3.72564822637865e-195	0.505561710688365	0.981	0.823	9.20644933220428e-191	0	RPS23
C6orf48	8.45748933301919e-195	0.812015353101223	0.666	0.388	2.08993018908237e-190	0	C6orf48
TRBC1	2.52147495896422e-193	0.725506836461935	0.535	0.257	6.23081677109649e-189	0	TRBC1
GDF11	3.03851754439898e-193	1.6376605230786	0.263	0.085	7.50848070396431e-189	0	GDF11
BACH2	1.94981337447553e-191	1.23385543988311	0.338	0.13	4.81818382966649e-187	0	BACH2
SLFN11	6.53032533230104e-191	1.33907180835781	0.356	0.144	1.61370869286491e-186	0	SLFN11
PRPF38B	3.9816742667765e-189	0.653375266194452	0.72	0.449	9.83911528063142e-185	0	PRPF38B
AC013394.1	7.07902911350416e-188	1.14491139529181	0.373	0.155	1.74929888423801e-183	0	AC013394.1
RPS8	2.02448659065278e-186	0.46322507684382	0.986	0.836	5.00270881416208e-182	0	RPS8
UBAP2L	3.05586081766895e-186	0.964162499589952	0.351	0.138	7.55133766654175e-182	0	UBAP2L
CHD4	4.85196663581321e-186	0.682670253800083	0.643	0.351	1.1989694753758e-181	0	CHD4
WWP1	9.45251711458805e-185	1.21392155417927	0.304	0.111	2.33581150418585e-180	0	WWP1
HNRNPU	2.31353235479063e-183	0.801586533991411	0.919	0.738	5.71696980192313e-179	0	HNRNPU
HAX1	2.268428846416e-181	1.18660025923212	0.506	0.274	5.60551452237857e-177	0	HAX1
INTS6L	8.66379301364629e-181	1.30990270448935	0.264	0.087	2.14090989160214e-176	0	INTS6L
ATF7IP2	7.80829058203727e-180	1.21087537606978	0.356	0.148	1.92950668572723e-175	0	ATF7IP2
GIMAP4	3.35081734431841e-178	0.772881967011162	0.408	0.172	8.28020473954522e-174	0	GIMAP4
RIPOR2	7.52266719879097e-177	0.350645530775183	0.714	0.43	1.85892629149324e-172	0	RIPOR2
DENND2D	2.9558527965759e-176	1.18247139380482	0.337	0.135	7.3042078456187e-172	0	DENND2D
ISG20L2	3.02781315365858e-176	0.963268209519013	0.441	0.208	7.48202908400572e-172	0	ISG20L2
SEMA4D	4.99157810717692e-176	0.501561889697797	0.556	0.282	1.23346886606449e-171	0	SEMA4D
ARL6IP1	8.15403835448457e-176	0.786466790807905	0.613	0.357	2.01494441777668e-171	0	ARL6IP1
RASA2	8.47917007538347e-176	0.574412661550173	0.51	0.252	2.09528771732801e-171	0	RASA2
COQ7	2.499421868535e-175	1.26888392130287	0.335	0.137	6.17632137933683e-171	0	COQ7
LEPROTL1	8.85073504467095e-175	0.520270191148279	0.719	0.394	2.18710513688864e-170	0	LEPROTL1
HNRNPDL	1.5894099177179e-174	0.552282738620559	0.876	0.633	3.92759084767271e-170	0	HNRNPDL
TRIM69	2.45404827760442e-173	0.960507092129378	0.323	0.126	6.06419869878828e-169	0	TRIM69
NACA	5.7874645732941e-173	0.466740502060274	0.95	0.792	1.4301403707067e-168	0	NACA
IPCEF1	8.3974080969924e-173	0.690967817676741	0.405	0.17	2.07508351484779e-168	0	IPCEF1
IER5	2.7980664339119e-172	0.535947511403518	0.713	0.427	6.91430196483969e-168	0	IER5
ARHGAP45	2.96514186098808e-172	0.877608592094565	0.481	0.241	7.32716205268765e-168	0	ARHGAP45
CCDC59	3.99768775751619e-172	0.865263621660105	0.614	0.374	9.87868621759825e-168	0	CCDC59
RBM39	4.52873789126223e-172	0.503344606416956	0.931	0.718	1.11909642030981e-167	0	RBM39
RPL41	1.10979758816083e-171	0.401148952588426	0.992	0.912	2.74242082010422e-167	0	RPL41
CCNL1	2.28660521624159e-171	0.380707220728791	0.889	0.66	5.65043014985459e-167	0	CCNL1
MAT2A	2.29701057946032e-171	0.859998354324399	0.576	0.327	5.67614284290441e-167	0	MAT2A
CD5	9.75485795674483e-171	1.22316947816154	0.25	0.082	2.41052294969122e-166	0	CD5
MCUB	1.10627377343276e-170	0.950185507394058	0.457	0.225	2.73371312152969e-166	0	MCUB
ESYT2	3.57347934624111e-169	1.09979625857614	0.331	0.134	8.83042481249642e-165	0	ESYT2
TMEM245	4.64686369277011e-169	1.09489247278007	0.274	0.096	1.14828648712042e-164	0	TMEM245
RPS9	4.43233860813061e-168	0.389948699176594	0.976	0.884	1.09527519345515e-163	0	RPS9
UBA52	7.67481753347348e-168	0.424392899186075	0.97	0.845	1.89652416069663e-163	0	UBA52
CCDC66	1.79356897906117e-167	1.09817932875082	0.369	0.162	4.43208830415804e-163	0	CCDC66
SRSF6	1.98890919330675e-167	0.86337349873477	0.512	0.273	4.91479350758031e-163	0	SRSF6
FAM102A	4.42132159196785e-167	0.879397295096819	0.459	0.226	1.09255277859117e-162	0	FAM102A
TPP2	1.76425789536209e-166	1.02461759651335	0.326	0.13	4.35965768522927e-162	0	TPP2
MT-ND1	6.55238592371847e-166	0.393994273236076	0.997	0.943	1.61916008561007e-161	0	MT-ND1
RPL23A	9.86455290572212e-166	0.447736502941069	0.976	0.827	2.43762966853299e-161	0	RPL23A
HSPA1B	1.52286035426949e-165	0.468318629146939	0.726	0.433	3.76314022143535e-161	0	HSPA1B
INPP4B	3.07515304638445e-164	0.994945355362451	0.331	0.133	7.59901069292062e-160	0	INPP4B
KANSL1	1.23543352364848e-163	0.638745404408776	0.534	0.281	3.05287978028775e-159	0	KANSL1
HSP90AA1	3.96507731661949e-163	0.45744738894265	0.991	0.91	9.79810255709841e-159	0	HSP90AA1
CSKMT	2.17371572201508e-162	1.70514905726121	0.333	0.143	5.37146892067146e-158	0	CSKMT
ZAP70	2.34922859520525e-162	1.23652768588997	0.252	0.086	5.8051787816117e-158	0	ZAP70
SFI1	3.78953799881077e-162	1.13435056448994	0.292	0.111	9.36432734886129e-158	0	SFI1
OTUD6B-AS1	6.9000102025606e-160	1.06626951567559	0.427	0.212	1.70506152115475e-155	0	OTUD6B-AS1
MED29	5.71591093393731e-159	1.1822539707045	0.396	0.188	1.41245875088525e-154	0	MED29
HNRNPUL1	6.38008148139104e-159	0.670673599189194	0.672	0.418	1.57658193486654e-154	0	HNRNPUL1
ATXN2L	7.95557276533011e-159	0.880472488284819	0.424	0.202	1.96590158604072e-154	0	ATXN2L
KLF12	1.77540793324736e-158	1.02481295730593	0.315	0.126	4.38721054384756e-154	0	KLF12
NDFIP1	2.5366021895978e-158	0.574894143964268	0.546	0.285	6.26819767071512e-154	0	NDFIP1
ZFAND5	2.74493968024702e-158	0.589223860427442	0.752	0.499	6.7830204438584e-154	0	ZFAND5
AC092683.1	2.56772065160745e-157	1.32152105413951	0.292	0.115	6.34509450218717e-153	0	AC092683.1
C3orf58	3.12449485398544e-157	1.09991478143754	0.328	0.136	7.72093923368343e-153	0	C3orf58
NR4A2	1.27572285263729e-156	0.808953520084626	0.815	0.673	3.15243874115201e-152	0	NR4A2
THEMIS	1.48233642965201e-156	0.839477066934401	0.267	0.094	3.66300155131307e-152	0	THEMIS
RPL10	5.63678594466e-156	0.411392178705014	0.983	0.848	1.39290617478493e-151	0	RPL10
NUDT4	9.37018965161971e-156	0.840433299059677	0.482	0.251	2.31546756481175e-151	0	NUDT4
POM121C	2.50674383020216e-155	1.19294320362355	0.285	0.109	6.19441467881256e-151	0	POM121C
CD247	7.20048241686704e-155	0.403007192188627	0.457	0.209	1.77931121003201e-150	0	CD247
SON	6.38632777721033e-154	0.415346577660395	0.926	0.711	1.57812545702645e-149	0	SON
FAM133B	4.59532361223065e-153	0.757950379671549	0.8	0.596	1.13555041781832e-148	0	FAM133B
RORA	6.40608082891118e-153	0.371330193303699	0.518	0.253	1.58300663363224e-148	0	RORA
TBC1D10C	1.66211997437315e-152	0.792172395122654	0.455	0.231	4.10726466867349e-148	0	TBC1D10C
PSIP1	2.63634633045198e-152	0.704937624241252	0.57	0.322	6.51467541717989e-148	0	PSIP1
RPL18	3.89776317953573e-152	0.427676519447186	0.971	0.813	9.63176259295074e-148	0	RPL18
STX16	9.08214069295757e-152	0.900021995129482	0.325	0.135	2.24428778663674e-147	0	STX16
MPHOSPH8	1.01508957656056e-150	0.674772597648736	0.644	0.398	2.5083878526388e-146	0	MPHOSPH8
DNAJA1	1.07331754061064e-150	0.655138732956102	0.927	0.804	2.65227497460295e-146	0	DNAJA1
MLLT3	1.90188402639778e-150	1.07299102544058	0.27	0.1	4.69974561763155e-146	0	MLLT3
SGTB	1.97059424051574e-150	1.00658921701145	0.259	0.095	4.86953542773845e-146	0	SGTB
THUMPD1	4.65678378212262e-150	0.826323391042981	0.482	0.255	1.15073784040032e-145	0	THUMPD1
SPTAN1	6.46468096621941e-150	0.791043408623779	0.506	0.275	1.59748731356248e-145	0	SPTAN1
DGKZ	1.08094651033876e-149	0.935910317238139	0.312	0.127	2.6711269216981e-145	0	DGKZ
LCK	4.86440175625796e-149	0.528497092421352	0.512	0.26	1.20204231798891e-144	0	LCK
SECISBP2	2.71364165723144e-148	1.06983128473688	0.421	0.216	6.70567989918462e-144	0	SECISBP2
TRNAU1AP	8.79469048633175e-148	1.32611873877401	0.261	0.099	2.17325596607744e-143	0	TRNAU1AP
AC243960.1	3.18912823316947e-147	1.32150641416828	0.304	0.128	7.88065477698508e-143	0	AC243960.1
NOP56	3.79158973513357e-147	0.737200855794723	0.566	0.328	9.36939739448857e-143	0	NOP56
ARHGEF1	1.18916340129308e-146	0.648405829054303	0.555	0.313	2.93854168093533e-142	0	ARHGEF1
JADE1	2.02330764811792e-145	0.834796694163821	0.339	0.148	4.99979552926419e-141	0	JADE1
RNF216	4.5679493268814e-145	0.993176914660333	0.359	0.165	1.12878595816566e-140	0	RNF216
RSBN1	5.84307933276612e-145	0.62279218215226	0.502	0.271	1.44388333391984e-140	0	RSBN1
CCND2	6.74804001632019e-145	0.287187989977724	0.553	0.291	1.66750816843288e-140	0	CCND2
CLK1	1.4136173461357e-144	0.467967113397251	0.792	0.541	3.49318982403593e-140	0	CLK1
HIVEP2	4.52122611510835e-144	0.458662699540089	0.378	0.17	1.11724018530442e-139	0	HIVEP2
SPOCK2	2.13678486780004e-143	0.48168755626001	0.599	0.328	5.28020908682067e-139	0	SPOCK2
MLXIP	3.29832441320886e-143	1.02339768728101	0.299	0.123	8.15048945748041e-139	0	MLXIP
JMY	1.20384618719581e-141	1.15230125157061	0.464	0.257	2.97482431317958e-137	0	JMY
PRRC2B	1.3485374431499e-141	0.746282729693814	0.43	0.214	3.33237087576772e-137	0	PRRC2B
ZMYM2	3.38218049944497e-141	0.800184672497877	0.463	0.245	8.35770623217847e-137	0	ZMYM2
RPS24	5.3538683705867e-141	0.376694708588523	0.971	0.853	1.32299441305568e-136	0	RPS24
SPG7	7.27715126776729e-141	0.971594908335275	0.365	0.171	1.79825684977798e-136	0	SPG7
TSC22D2	7.67133214960404e-141	0.699257653179746	0.49	0.26	1.89566288748865e-136	0	TSC22D2
RPL19	1.50437576936163e-140	0.3943651434871	0.976	0.836	3.71746296366952e-136	0	RPL19
ZBED5	6.52087115592257e-139	1.14544450287962	0.259	0.1	1.61137247134003e-134	0	ZBED5
ZBTB4	1.51095616345447e-138	1.01138387999128	0.276	0.109	3.73372377551235e-134	0	ZBTB4
GLG1	1.55530965942248e-138	0.761871714122928	0.401	0.197	3.8433256993989e-134	0	GLG1
TRIM28	3.12497743599022e-138	0.919956285601172	0.422	0.218	7.72213174207544e-134	0	TRIM28
HIST1H4C	2.88570498016408e-136	0.358867967403152	0.82	0.558	7.13086557648346e-132	0	HIST1H4C
PITHD1	1.71644621882056e-135	0.815921191843957	0.458	0.248	4.24151025132749e-131	0	PITHD1
CASP8AP2	2.75422660834567e-135	1.19329501168071	0.259	0.102	6.80596937188298e-131	0	CASP8AP2
IKZF1	2.95988431338451e-135	0.54543669895622	0.666	0.402	7.31417012680446e-131	0	IKZF1
CLEC2D	6.23903522259622e-135	0.388677060136758	0.68	0.4	1.54172799385575e-130	0	CLEC2D
EPB41L4A-AS1	1.03208289810748e-134	0.902966362786031	0.456	0.251	2.55038004951338e-130	0	EPB41L4A-AS1
SPTBN1	1.3338356033667e-134	0.501512890074758	0.375	0.176	3.29604115947946e-130	0	SPTBN1
ITPKB	8.01623909750257e-134	1.04913897556095	0.294	0.125	1.98089284338386e-129	0	ITPKB
RRM1	1.01348834367916e-133	1.16955892460386	0.253	0.098	2.50443104606558e-129	0	RRM1
RBM25	1.12807157757708e-133	0.466535115341361	0.758	0.519	2.78757767535071e-129	0	RBM25
NOP53	5.10972316756152e-133	0.457307995159334	0.898	0.59	1.26266369193613e-128	0	NOP53
NAF1	6.6164988326192e-133	1.23597634283572	0.378	0.193	1.63500302652853e-128	0	NAF1
GOLGA8B	1.19984669102028e-132	0.963644630008388	0.312	0.136	2.96494115818021e-128	0	GOLGA8B
SCML4	1.12371304401049e-131	0.617018155516988	0.282	0.113	2.77680730305432e-127	0	SCML4
RPS2	1.2151064446575e-130	0.362965230147639	0.99	0.851	3.00264953539314e-126	0	RPS2
BUD23	3.72778648477037e-130	0.957199887177429	0.368	0.183	9.21173318251607e-126	0	BUD23
NLRC5	1.08020334920316e-129	0.633037234420719	0.321	0.14	2.66929049621594e-125	0	NLRC5
RPLP0	1.57407192542299e-129	0.380830617290087	0.968	0.749	3.88968913491276e-125	0	RPLP0
NDE1	2.70167236450591e-129	0.945739863982341	0.269	0.109	6.67610257993056e-125	0	NDE1
NPAT	1.05582742420859e-128	0.975520748051849	0.313	0.141	2.60905514796186e-124	0	NPAT
MARCKSL1	3.02508780227904e-128	0.517163960160044	0.532	0.305	7.47529446821174e-124	0	MARCKSL1
CDK11A	6.5736671252366e-128	1.09577105304009	0.322	0.15	1.62441888331722e-123	0	CDK11A
CDK13	1.36264198829388e-127	0.614328050224137	0.522	0.298	3.36722461727301e-123	0	CDK13
SLC16A7	5.75582524511636e-127	0.979644518484045	0.297	0.129	1.4223219763207e-122	0	SLC16A7
RPS7	1.32575746616955e-125	0.390518268719499	0.964	0.809	3.27607927465156e-121	0	RPS7
RPSA	3.9333224956631e-125	0.364939730854813	0.969	0.768	9.71963321903309e-121	0	RPSA
UBB	3.99030430873974e-125	0.49521130634638	0.928	0.749	9.86044097732678e-121	0	UBB
ZNF10	5.30679753982499e-124	1.28067429014959	0.253	0.104	1.31136274006615e-119	0	ZNF10
STAT3	3.17752202177019e-123	0.414829523334172	0.761	0.523	7.85197466799631e-119	0	STAT3
PITPNC1	1.85577714261018e-122	0.784340026972828	0.317	0.141	4.58581089710401e-118	0	PITPNC1
KMT2A	3.06811774677708e-122	0.449761757805362	0.636	0.397	7.58162576406084e-118	0	KMT2A
ARID4A	3.69683588692706e-122	0.537170929999037	0.486	0.268	9.13525116018547e-118	0	ARID4A
NEMF	4.95132355089942e-122	0.696892598383521	0.416	0.219	1.22352156266276e-117	0	NEMF
SLC38A1	6.11326092155887e-122	0.452057589023402	0.657	0.415	1.51064790632641e-117	0	SLC38A1
FBL	9.33332089608723e-122	0.751749728656815	0.485	0.28	2.30635692663211e-117	0	FBL
NKRF	1.09865478931863e-121	1.20257746577389	0.251	0.104	2.71488584988526e-117	0	NKRF
ST3GAL1	1.6110378647337e-121	0.708924000911124	0.361	0.174	3.98103566754344e-117	0	ST3GAL1
SNHG9	1.67597594223815e-121	0.856133418803477	0.315	0.145	4.1415041508647e-117	0	SNHG9
SNHG7	2.27790121825948e-121	0.721460400082942	0.545	0.326	5.62892170044101e-117	0	SNHG7
ACAP1	2.3148554577371e-121	0.542723296940213	0.629	0.393	5.72023932161416e-117	0	ACAP1
SLC25A36	2.46510339974019e-120	0.830062643670054	0.364	0.182	6.09151701109798e-116	0	SLC25A36
TRIM8	1.16110913316849e-119	0.762837290987246	0.343	0.161	2.86921677897266e-115	0	TRIM8
ZNF638	1.18649287953256e-118	0.611492025307896	0.454	0.25	2.93194255461291e-114	0	ZNF638
NMRK1	1.737758796149e-118	1.14543755485027	0.251	0.104	4.29417576116379e-114	0	NMRK1
ZBTB7A	4.06077687820465e-118	0.578778104054883	0.467	0.255	1.00345857437315e-113	0	ZBTB7A
XRRA1	9.5822779152003e-118	0.767386020586913	0.299	0.134	2.36787669562515e-113	0	XRRA1
RASA3	2.6079685890989e-117	1.00482050188003	0.262	0.111	6.44455118052229e-113	0	RASA3
TGFBR2	2.35491443270842e-116	0.432143938026854	0.474	0.26	5.81922905466577e-112	0	TGFBR2
NSA2	9.7392548066527e-116	0.544275131665034	0.725	0.508	2.40666725527195e-111	0	NSA2
SH3YL1	8.89477585203517e-115	1.08423011121532	0.286	0.131	2.19798806079641e-110	0	SH3YL1
KDM3A	1.38012795093923e-114	0.716906738984919	0.271	0.116	3.41043417956594e-110	0	KDM3A
ANKRD11	1.9476613025028e-114	0.491386928855444	0.657	0.427	4.81286584461467e-110	0	ANKRD11
CCND3	2.39766583001506e-114	0.583019925722554	0.554	0.33	5.92487203255022e-110	0	CCND3
MALAT1	2.43650732882567e-113	0.303853368474337	0.999	0.987	6.02085326026111e-109	0	MALAT1
PHF3	9.28822129281181e-113	0.54863549877994	0.574	0.357	2.29521236366673e-108	0	PHF3
THAP9-AS1	1.48799902901966e-112	0.607627903826544	0.254	0.106	3.67699440061049e-108	0	THAP9-AS1
TMEM123	3.42488872751179e-112	0.253585205939148	0.64	0.399	8.46324253455439e-108	0	TMEM123
AC044849.1	3.86100104251199e-112	0.959181331792767	0.359	0.186	9.54091967615139e-108	0	AC044849.1
HSPA8	1.17543346650813e-111	0.385703928484001	0.956	0.751	2.90461363908823e-107	0	HSPA8
TNRC6A	2.02759846871923e-111	0.701629032363141	0.389	0.204	5.0103985760521e-107	0	TNRC6A
RGPD5	6.5646100239296e-111	1.32733422078442	0.254	0.111	1.62218078301324e-106	0	RGPD5
USP16	7.9502260356631e-111	0.591553112633128	0.519	0.315	1.96458035567271e-106	0	USP16
CYCS	1.19844550641004e-110	0.834787804531882	0.741	0.55	2.96147869088985e-106	0	CYCS
PPIG	1.2601681270289e-110	0.512062609857856	0.656	0.444	3.11400145870111e-106	0	PPIG
RPS5	1.79060550228159e-110	0.334903387826747	0.958	0.757	4.42476525668803e-106	0	RPS5
TRA2A	2.33735772206786e-110	0.44760530076582	0.665	0.442	5.77584466700189e-106	0	TRA2A
STK38	3.39364439064562e-110	0.597898296312891	0.283	0.125	8.38603465372439e-106	0	STK38
MTR	3.53902567047032e-110	0.853784592976572	0.273	0.12	8.7452863342992e-106	0	MTR
FNBP4	7.62321419036034e-110	0.633219342537492	0.475	0.274	1.88377245857994e-105	0	FNBP4
SRRM1	1.11564513801945e-109	0.439430561659135	0.773	0.561	2.75687070055985e-105	0	SRRM1
WDR45B	1.8284115515701e-109	0.724456495352587	0.388	0.203	4.51818778508488e-105	0	WDR45B
IL27RA	2.86662288058125e-109	0.873032922273503	0.305	0.144	7.08371180020433e-105	0	IL27RA
KIAA0355	1.44364012075044e-108	0.809561166123534	0.29	0.133	3.5673791023864e-104	0	KIAA0355
KLF9	2.08457071247385e-108	0.931417239578256	0.298	0.141	5.15118268759414e-104	0	KLF9
GALM	2.82819257231737e-108	0.617592955500254	0.299	0.135	6.98874666545344e-104	0	GALM
SIRT1	3.19100250738591e-108	0.713591764021616	0.373	0.194	7.88528629600132e-104	0	SIRT1
ARRDC2	4.37804529065982e-108	0.94766726567332	0.37	0.2	1.08185877177495e-103	0	ARRDC2
KIF2A	8.0896789411955e-108	0.597135602243834	0.415	0.222	1.99904056315882e-103	0	KIF2A
CCDC88C	2.0034320331614e-107	0.691491667124923	0.398	0.214	4.95068089714513e-103	0	CCDC88C
ERF	2.26430774399782e-107	0.818769304636908	0.297	0.138	5.59533086619303e-103	0	ERF
PRKCH	5.31870794522164e-107	0.281331645011208	0.423	0.212	1.31430592034372e-102	0	PRKCH
UQCRB	7.70206594830391e-107	0.388612016643347	0.897	0.719	1.90325751648538e-102	0	UQCRB
SKI	1.49294083108612e-106	0.610061238818937	0.306	0.143	3.68920608769691e-102	0	SKI
ETV3	3.07494935404459e-106	0.886624498780258	0.358	0.188	7.59850734877959e-102	0	ETV3
ITK	5.57493772852752e-106	0.549071972576103	0.365	0.178	1.37762286209644e-101	0	ITK
DNAJB9	2.13639181108291e-105	0.722175350642251	0.501	0.313	5.27923780436699e-101	0	DNAJB9
KPNA5	2.27870653367542e-105	1.00366577376185	0.258	0.114	5.63091171536533e-101	0	KPNA5
LUC7L3	7.34215889399081e-105	0.413579822936754	0.627	0.404	1.81432088429407e-100	0	LUC7L3
GABPB1-AS1	2.62069107739227e-104	0.932057015523746	0.366	0.198	6.47598972134405e-100	0	GABPB1-AS1
HNRNPA2B1	2.65893883438711e-104	0.412210238704689	0.974	0.834	6.570503753654e-100	0	HNRNPA2B1
IRF3	4.13448636051156e-104	0.787548729968193	0.378	0.205	1.02167292454601e-99	0	IRF3
TXN2	5.68744240787302e-104	0.933905445981772	0.304	0.149	1.4054238934095e-99	0	TXN2
RUNX1	1.08427517370045e-103	0.477070345251487	0.299	0.137	2.67935238173118e-99	0	RUNX1
PURA	1.32679949298617e-103	0.789146637727063	0.367	0.195	3.27865422711813e-99	0	PURA
TBC1D4	1.38666758757194e-103	0.616167558030189	0.253	0.108	3.42659427564903e-99	0	TBC1D4
LINC00623	5.00817706637519e-103	0.727500436415647	0.292	0.137	1.23757063487197e-98	0	LINC00623
CDK11B	7.6444179237478e-103	1.12529193145388	0.317	0.161	1.88901211313732e-98	0	CDK11B
FGD3	8.04761477899357e-103	0.73485276630837	0.29	0.135	1.9886460880371e-98	0	FGD3
CALM1	1.412615138091e-102	0.360733069970149	0.953	0.787	3.49071326773666e-98	0	CALM1
ZNF292	1.70778000534867e-102	0.357823989162628	0.561	0.342	4.2200951712171e-98	0	ZNF292
SNHG25	2.3056021594387e-102	0.548502498344785	0.306	0.145	5.69737349618898e-98	0	SNHG25
HECA	3.48617476710494e-102	0.30406075071274	0.529	0.314	8.61468646699302e-98	0	HECA
TTC39C	5.60215531114945e-102	0.681942118360253	0.299	0.141	1.38434859893814e-97	0	TTC39C
CCM2	9.23852972498462e-102	0.916301509280278	0.274	0.127	2.28293308034095e-97	0	CCM2
TTC3	2.64363066619853e-101	0.501670408056217	0.617	0.404	6.5326757392432e-97	0	TTC3
HNRNPA0	1.27362949380933e-100	0.553754210061862	0.633	0.428	3.14726584215224e-96	0	HNRNPA0
DYNLL1	1.86866879533146e-100	0.452947565355702	0.752	0.562	4.61766746014357e-96	0	DYNLL1
PCNA	5.93283981783195e-100	0.705774280514365	0.326	0.166	1.46606404738445e-95	0	PCNA
DYNLL2	7.23433065521245e-100	0.728565461935741	0.36	0.191	1.78767544820955e-95	0	DYNLL2
SFPQ	2.23165179309399e-99	0.459006044618087	0.853	0.65	5.51463474591456e-95	0	SFPQ
ALKBH5	1.62894651456404e-98	0.76450423030614	0.316	0.159	4.02528973213919e-94	0	ALKBH5
BTG2	5.72373138038454e-98	0.393646866428421	0.866	0.687	1.41439126140682e-93	0	BTG2
KANSL2	8.68916968316354e-98	0.93518903332862	0.27	0.127	2.14718072040654e-93	0	KANSL2
TOB2	1.81794825478371e-97	0.582241670065643	0.434	0.246	4.49233193239603e-93	0	TOB2
URI1	1.96535473689156e-97	0.607432266197697	0.423	0.244	4.85658809033273e-93	0	URI1
CDKN2AIP	4.49467279531348e-97	0.906261899698102	0.33	0.174	1.11067859444991e-92	0	CDKN2AIP
PCM1	1.80624203948357e-96	0.434905776743084	0.604	0.391	4.46340470376784e-92	0	PCM1
SMARCC2	2.83495128576661e-96	0.784971911375423	0.305	0.151	7.00544812225787e-92	0	SMARCC2
ARHGAP15	3.89375601994685e-96	0.446617827243042	0.507	0.31	9.62186050089067e-92	0	ARHGAP15
TENT4B	4.17442249754433e-96	0.697689515925873	0.262	0.119	1.03154154336818e-91	0	TENT4B
RSF1	3.32243154241723e-95	0.382018945240133	0.543	0.338	8.21006058446721e-91	0	RSF1
BRWD1	3.39348942191768e-95	0.506446912478809	0.335	0.168	8.38565171050077e-91	0	BRWD1
TOPORS	1.46186519094578e-94	0.803904611144582	0.418	0.247	3.61241507334611e-90	0	TOPORS
USP3	3.11048909289193e-94	0.528313742239546	0.416	0.239	7.68632959744525e-90	0	USP3
RPL35	7.72891838869521e-94	0.317873822039426	0.977	0.809	1.90989302303047e-89	0	RPL35
AC025164.1	1.08061522522338e-93	1.18579662842188	0.353	0.196	2.6703082830495e-89	0	AC025164.1
GYPC	3.28695258333902e-93	0.44119193539356	0.585	0.372	8.12238852868906e-89	0	GYPC
NFATC3	4.00334884630492e-93	0.474971487893844	0.344	0.175	9.89267533410409e-89	0	NFATC3
SF3B1	9.28900239371603e-93	0.324949014069037	0.75	0.53	2.29540538151117e-88	0	SF3B1
EPB41	1.81874363450775e-92	0.46619144158388	0.503	0.309	4.4942973952321e-88	0	EPB41
ZFP36L2	2.04656363343325e-92	0.353830471747058	0.965	0.768	5.05726339457692e-88	0	ZFP36L2
HSP90AB1	3.42617366742491e-92	0.398953533902229	0.957	0.796	8.46641774957369e-88	0	HSP90AB1
ANP32B	3.64296581190684e-92	0.399561452445179	0.696	0.484	9.00213281780299e-88	0	ANP32B
NASP	8.26474383001977e-92	0.528037610593784	0.636	0.447	2.04230084783619e-87	0	NASP
ATP2A2	3.54186309653978e-91	0.613666683929639	0.303	0.149	8.75229789785946e-87	0	ATP2A2
GLS	6.63860922801509e-91	0.454316633391749	0.666	0.457	1.64046672633481e-86	0	GLS
MUC20-OT1	8.1231624432406e-91	0.511828892658986	0.363	0.195	2.00731467134918e-86	0	MUC20-OT1
RPL8	1.13029905608665e-90	0.308364701357212	0.974	0.811	2.79308199749571e-86	0	RPL8
KDM2A	1.84925900312617e-90	0.323474182326074	0.492	0.291	4.56970392262509e-86	0	KDM2A
NUCKS1	1.89816981337073e-90	0.333417894314397	0.658	0.45	4.69056742582041e-86	0	NUCKS1
BTN3A1	5.88579654592604e-90	0.443014045822006	0.294	0.143	1.45443918446378e-85	0	BTN3A1
USP53	7.5863250440186e-90	0.900799989539939	0.262	0.126	1.87465678162744e-85	0	USP53
NUMA1	9.03023611975781e-90	0.579282277913527	0.368	0.201	2.23146164755335e-85	0	NUMA1
DCAF5	7.37125120713379e-89	0.643309253618907	0.274	0.131	1.82150988579483e-84	0	DCAF5
YTHDC1	8.36626918601927e-89	0.394703335046327	0.597	0.395	2.06738877855722e-84	0	YTHDC1
TMC6	8.40845381754682e-89	0.719908737577845	0.381	0.217	2.07781302285399e-84	0	TMC6
MSL3	1.12390405541583e-88	0.491359519231383	0.36	0.196	2.77727931133806e-84	0	MSL3
FCMR	1.26286450350055e-88	0.529798276856216	0.497	0.307	3.1206644746002e-84	0	FCMR
ASH1L	1.49607958703e-88	0.395091102299908	0.548	0.344	3.69696226750982e-84	0	ASH1L
TMEM120B	1.53129467129822e-88	0.689277471108512	0.257	0.12	3.78398226224504e-84	0	TMEM120B
UBTF	2.35031905552194e-88	0.572854933344975	0.397	0.224	5.80787341810028e-84	0	UBTF
FOXO1	3.0478193972227e-88	0.578931385038392	0.383	0.213	7.53146651247702e-84	0	FOXO1
SEPT9	3.51387347545603e-88	0.433816258055822	0.573	0.373	8.68313274519939e-84	0	SEPT9
CCAR1	3.60824407887111e-88	0.478117459145823	0.396	0.222	8.91633194329841e-84	0	CCAR1
AGO3	4.25340868888529e-88	0.506166384398401	0.294	0.145	1.05105982111044e-83	0	AGO3
UAP1	8.28108522862119e-88	0.899271025015932	0.277	0.14	2.04633897084458e-83	0	UAP1
ZNF91	2.16022916154265e-87	1.03941885672213	0.261	0.129	5.33814228108804e-83	0	ZNF91
KAT6B	2.43531968747633e-87	0.629825706466485	0.375	0.21	6.01791847972276e-83	0	KAT6B
CYFIP2	2.54078466815955e-87	0.456218651442694	0.413	0.237	6.27853299348907e-83	0	CYFIP2
PER1	3.22337518823843e-87	0.715455963418506	0.44	0.268	7.96528242765599e-83	0	PER1
PRMT9	4.01765231345391e-87	0.741459885179657	0.439	0.269	9.92802063177596e-83	0	PRMT9
PHC3	7.38241465002582e-87	0.681657327661936	0.324	0.172	1.82426848416788e-82	0	PHC3
PPM1K	1.28244873980098e-85	0.590373866246957	0.469	0.289	3.1690590809222e-81	0	PPM1K
SBDS	2.58281118644114e-85	0.56233202086959	0.604	0.417	6.3823847228147e-81	0	SBDS
HBP1	4.70068224232378e-85	0.559520303012257	0.533	0.356	1.16158558890063e-80	0	HBP1
ZBTB11	2.09765854512923e-84	0.632940206097833	0.304	0.157	5.18352403086883e-80	0	ZBTB11
TCP1	3.09575618926719e-84	0.482950192696127	0.591	0.401	7.64992311929817e-80	0	TCP1
CKS2	6.10254630895251e-84	0.567171692391211	0.484	0.312	1.50800021840525e-79	0	CKS2
EEF1D	8.20835230078297e-84	0.328025321745252	0.953	0.73	2.02836593704648e-79	0	EEF1D
CD28	1.34695068995583e-83	0.625359390917675	0.281	0.138	3.32844984994985e-79	0	CD28
SOD1	2.18219393540588e-83	0.285121022126198	0.791	0.558	5.39241943378147e-79	0	SOD1
CDC14A	2.92434843617883e-83	0.709908998148273	0.255	0.122	7.22635742064151e-79	0	CDC14A
DDX17	1.8101561804814e-82	0.264075731103373	0.823	0.61	4.47307693758758e-78	0	DDX17
ANKRD12	2.05010990538446e-82	0.288671811039897	0.854	0.662	5.06602658719555e-78	0	ANKRD12
SOCS1	2.49284502995826e-82	0.525329232762251	0.496	0.307	6.16006935352986e-78	0	SOCS1
CAMLG	6.11821573583006e-82	0.522960945920266	0.464	0.292	1.51187229048097e-77	0	CAMLG
TTN	1.07721163232835e-81	0.743399146743101	0.273	0.137	2.66189766464658e-77	0	TTN
SYF2	1.97355286080174e-81	0.542068841013317	0.647	0.464	4.87684647432718e-77	0	SYF2
HCG18	2.28525414740558e-81	0.587299950599099	0.498	0.321	5.64709152365392e-77	0	HCG18
PPP4R3A	2.69934177135037e-81	0.488377463458711	0.526	0.34	6.67034345118391e-77	0	PPP4R3A
RPS15	8.36428493699202e-81	0.300291563812654	0.977	0.834	2.0668984507801e-76	0	RPS15
COMMD6	1.08364312682321e-80	0.366304762394871	0.833	0.615	2.67779053069283e-76	0	COMMD6
TAF1D	3.00114568719084e-80	0.336202249904612	0.756	0.539	7.41613110761729e-76	0	TAF1D
PNP	3.31453510966407e-80	0.671407739366006	0.33	0.184	8.19054770949089e-76	0	PNP
STT3B	3.83917737160113e-80	0.550795259942064	0.346	0.193	9.48699120296356e-76	0	STT3B
TRAT1	5.61875014971207e-80	0.308348078589173	0.306	0.154	1.38844934949535e-75	0	TRAT1
CHD6	5.97496504004021e-80	0.653664596615239	0.326	0.178	1.47647361104434e-75	0	CHD6
TUBA1A	6.14934866622858e-80	0.331304888961357	0.706	0.503	1.51956554891175e-75	0	TUBA1A
ARID1A	8.13097723199815e-80	0.341228390878722	0.415	0.239	2.00924578379906e-75	0	ARID1A
SNRPD2	1.71958665771675e-79	0.357575391076574	0.683	0.482	4.24927058988385e-75	0	SNRPD2
DOCK10	1.85966956796745e-79	0.448413088660588	0.392	0.225	4.59542946940437e-75	0	DOCK10
RBM22	2.37879252314046e-79	0.519718197584134	0.344	0.192	5.87823420393239e-75	0	RBM22
SRRM2	2.48816906956808e-79	0.301866077651065	0.805	0.591	6.14851458780969e-75	0	SRRM2
JMJD6	4.0187310938278e-79	0.432098093261311	0.422	0.252	9.93068640595789e-75	0	JMJD6
DDX39A	1.21837836354968e-78	0.734845463311165	0.299	0.159	3.0107347741676e-74	0	DDX39A
ARID1B	2.11095468411369e-78	0.359751672857015	0.602	0.408	5.21638011991335e-74	0	ARID1B
SMURF2	2.50898831319816e-78	0.546827269334516	0.257	0.126	6.19996102074397e-74	0	SMURF2
RNF125	3.95413640814503e-78	0.425255865079416	0.373	0.205	9.77106647816719e-74	0	RNF125
IDI1	4.86551307929461e-78	0.439596271187092	0.682	0.491	1.20231693702449e-73	0	IDI1
ZNF131	7.29795219742284e-78	0.596598975292449	0.353	0.202	1.80339696750516e-73	0	ZNF131
TUBA4A	1.52925898542095e-77	0.303578523328818	0.656	0.452	3.77895187887371e-73	0	TUBA4A
BCLAF1	2.28470746458234e-77	0.33555392805813	0.681	0.491	5.64574061572942e-73	0	BCLAF1
MEPCE	1.27226597202717e-76	0.664391540389004	0.327	0.182	3.14389644347634e-72	0	MEPCE
KPNA2	3.74688793421255e-76	0.538472954585161	0.365	0.209	9.25893477423264e-72	0	KPNA2
SLC20A1	5.02554508712553e-76	0.313179892207219	0.361	0.202	1.24186244647959e-71	0	SLC20A1
C1orf56	5.16502175744943e-76	0.560947524007983	0.4	0.24	1.27632852648333e-71	0	C1orf56
HNRNPH3	7.20128758550582e-76	0.265272892990035	0.571	0.381	1.77951017525434e-71	0	HNRNPH3
DHX36	9.70372153837605e-76	0.32780755830636	0.66	0.473	2.39788662934811e-71	0	DHX36
SNRPN	9.71087025645047e-76	0.589453081677658	0.435	0.275	2.39965314907148e-71	0	SNRPN
COX20	1.1349933805588e-75	0.522383391209602	0.442	0.275	2.80468214269886e-71	0	COX20
RSRC2	3.18620055342488e-75	0.299559263911189	0.732	0.528	7.87342018756822e-71	0	RSRC2
EVL	3.49325742476178e-75	0.276725200659171	0.63	0.422	8.63218842232884e-71	0	EVL
U2SURP	4.02225364395502e-75	0.442150512325084	0.487	0.315	9.93939097957725e-71	0	U2SURP
PPP2R5C	6.05986990289114e-75	0.279731215942446	0.762	0.545	1.49745445170343e-70	0	PPP2R5C
TMEM131L	6.88387129150648e-75	0.69851387267974	0.294	0.159	1.70107343484417e-70	0	TMEM131L
SIGIRR	3.21083543199911e-74	0.679381944029018	0.293	0.158	7.93429543601299e-70	0	SIGIRR
AC008105.3	6.3937854721485e-74	0.627814913278602	0.253	0.128	1.57996832802262e-69	0	AC008105.3
NIFK	7.17442854398373e-74	0.628751675212387	0.305	0.168	1.77287303750382e-69	0	NIFK
G3BP1	8.56355399395972e-74	0.43615898788397	0.52	0.346	2.11613982744739e-69	0	G3BP1
RBMX	1.98901185969311e-73	0.31077682292819	0.726	0.539	4.91504720648765e-69	0	RBMX
PHF14	2.06960744977148e-73	0.698456109931678	0.319	0.179	5.11420696913031e-69	0	PHF14
TTC19	3.11349994164747e-73	0.572822636834763	0.391	0.235	7.69376970580505e-69	0	TTC19
ZNRD1	5.89281510419909e-73	0.613503369201776	0.371	0.221	1.45617354039864e-68	0	ZNRD1
CHURC1	6.01486483911997e-73	0.334537488714743	0.445	0.276	1.48633325039494e-68	0	CHURC1
DIP2A	9.30312779729637e-73	0.457641406427636	0.264	0.133	2.2988959099899e-68	0	DIP2A
RBM3	2.7039331851754e-72	0.350092083238261	0.661	0.469	6.68168929388693e-68	0	RBM3
ZNF721	4.20193311597048e-72	0.735116944003145	0.316	0.179	1.03833969228746e-67	0	ZNF721
JADE2	6.29800383289082e-72	0.541096638633534	0.264	0.136	1.55629972714565e-67	0	JADE2
BORCS5	6.72414866340251e-72	0.729756154494562	0.332	0.191	1.66160437621339e-67	0	BORCS5
LUC7L2	8.72640149534746e-72	0.662881476480844	0.305	0.169	2.15638107351531e-67	0	LUC7L2
MKLN1	1.27480907967777e-71	0.381845635752868	0.286	0.15	3.15018071679174e-67	0	MKLN1
GGNBP2	2.00077149944862e-71	0.418043126017212	0.44	0.277	4.94410645228748e-67	0	GGNBP2
ANKRD44	2.2153750500559e-71	0.258536028950586	0.595	0.398	5.47441328619314e-67	0	ANKRD44
TARSL2	3.60195580461478e-71	0.741652832283502	0.283	0.154	8.90079298878358e-67	0	TARSL2
ACIN1	6.8463640248949e-71	0.419458832656272	0.381	0.226	1.69180501419178e-66	0	ACIN1
TBCC	7.32911180547849e-71	0.880404468007379	0.314	0.184	1.81109681825179e-66	0	TBCC
ALKBH7	7.6501794053459e-71	0.611819531253178	0.385	0.238	1.89043583285503e-66	0	ALKBH7
KIAA2026	7.95766408886791e-71	0.460185918430048	0.323	0.18	1.96641837300015e-66	0	KIAA2026
TFDP2	7.99434999706681e-71	0.434987885061968	0.283	0.15	1.97548382777518e-66	0	TFDP2
REX1BD	1.09586076232931e-70	0.425521590082907	0.46	0.295	2.70798152979195e-66	0	REX1BD
GTPBP1	1.39557898227831e-70	0.344511280195341	0.371	0.217	3.44861522310794e-66	0	GTPBP1
OAT	1.73229921532988e-70	0.648791895909822	0.3	0.167	4.28068459100166e-66	0	OAT
SMU1	1.77663967794874e-70	0.556273671137922	0.331	0.19	4.39025430817914e-66	0	SMU1
HERC1	1.80824463991125e-70	0.345551523522949	0.352	0.199	4.4683533296847e-66	0	HERC1
CRBN	2.57413129936172e-70	0.654700113028706	0.313	0.178	6.36093585385274e-66	0	CRBN
WDR82	2.79431651415836e-70	0.281537442599119	0.434	0.265	6.90503553813673e-66	0	WDR82
PLK3	3.48661755494394e-70	0.561772417744679	0.406	0.251	8.61578064002196e-66	0	PLK3
BRD7	8.61463792043472e-70	0.497180876586611	0.381	0.229	2.12876317651862e-65	0	BRD7
CTDSPL2	8.82566213016145e-70	0.631535389834973	0.27	0.143	2.1809093689842e-65	0	CTDSPL2
FAU	9.32232323880645e-70	0.269179730195908	0.973	0.872	2.30363929554146e-65	0	FAU
WHAMM	1.14467472905633e-69	0.69716009840595	0.265	0.142	2.8286057229711e-65	0	WHAMM
ZNF331	1.23648868139219e-69	0.562966606799054	0.745	0.584	3.05548718058823e-65	0	ZNF331
SENP7	1.26875200943148e-69	0.37629022241221	0.336	0.19	3.13521309050613e-65	0	SENP7
NR1D2	1.97124299036896e-69	0.711658463127132	0.272	0.147	4.87113855350074e-65	0	NR1D2
CIRBP	1.24236016387128e-68	0.283845226283347	0.804	0.559	3.06999620094233e-64	0	CIRBP
RPL28	1.44697906324393e-68	0.263179934329551	0.992	0.891	3.57562996318207e-64	0	RPL28
PA2G4	1.81522770164018e-68	0.289478952710811	0.477	0.308	4.48560917352306e-64	0	PA2G4
PPP1R2	8.72594054814118e-68	0.387165929121981	0.626	0.434	2.15626716885117e-63	0	PPP1R2
RASGRP2	1.08122271368535e-67	0.569413181066776	0.375	0.227	2.67180944778787e-63	0	RASGRP2
C9orf78	1.56401119873787e-67	0.369739131861513	0.493	0.321	3.86482807320115e-63	0	C9orf78
RPL15	3.66077412447539e-67	0.26749424693511	0.969	0.832	9.04613893899114e-63	0	RPL15
IL16	6.06908350985429e-67	0.505571393561092	0.381	0.23	1.49973122612009e-62	0	IL16
CRTC3	9.87960141026207e-67	0.73311274822823	0.26	0.139	2.44134830448986e-62	0	CRTC3
PSMA3-AS1	5.78593638857649e-66	0.348409753338222	0.453	0.289	1.42976274098114e-61	0	PSMA3-AS1
MTERF4	1.21192204417885e-65	0.830794215345316	0.263	0.145	2.99478056337036e-61	0	MTERF4
BPTF	1.22313845379155e-65	0.25090676152718	0.645	0.458	3.0224974331643e-61	0	BPTF
DNAJB14	2.69071713117013e-65	0.607551652419835	0.447	0.296	6.6490311028345e-61	0	DNAJB14
ZMYND8	3.15933991855033e-65	0.553327189772931	0.289	0.16	7.80704487272971e-61	0	ZMYND8
PPWD1	3.17981647268294e-65	0.625295441103398	0.259	0.138	7.8576444856468e-61	0	PPWD1
FAM208A	3.54459313031162e-65	0.500562840048963	0.287	0.157	8.75904408431304e-61	0	FAM208A
NDRG1	3.87764021916111e-65	0.432557901607195	0.29	0.159	9.58203674556903e-61	0	NDRG1
ZNF430	5.64047313974071e-65	0.599344078728493	0.308	0.177	1.39381731756133e-60	0	ZNF430
ARID2	7.47324705975109e-65	0.476172223927631	0.252	0.131	1.84671408093509e-60	0	ARID2
TRIP11	1.93063686902346e-64	0.645993042225388	0.299	0.171	4.77079676704388e-60	0	TRIP11
RANBP2	2.28146385660274e-64	0.449482167009239	0.536	0.37	5.63772533605103e-60	0	RANBP2
SRSF10	2.55727396482514e-64	0.406264030043497	0.548	0.38	6.31927969447941e-60	0	SRSF10
HMGCS1	4.028693628603e-64	0.458234580022744	0.309	0.176	9.95530482564088e-60	0	HMGCS1
C1orf162	5.48564786920107e-64	0.589819304507358	0.28	0.154	1.35555844495828e-59	0	C1orf162
EPC1	7.07793844994435e-64	0.330388908192093	0.597	0.417	1.74902937036575e-59	0	EPC1
EIF3L	9.13594094766424e-64	0.365439609703015	0.609	0.429	2.25758236757731e-59	0	EIF3L
MDM4	3.0952765131897e-63	0.392321331693331	0.477	0.318	7.64873779174307e-59	0	MDM4
UXT	3.39730802934115e-63	0.34885872943852	0.642	0.45	8.39508787130493e-59	0	UXT
SRSF1	3.4738906858447e-63	0.539641814407189	0.318	0.186	8.58433127379083e-59	0	SRSF1
EEF2	3.72600802993945e-63	0.281650908871244	0.922	0.692	9.20733844278336e-59	0	EEF2
PFDN5	6.71993643738125e-63	0.291346715031406	0.92	0.728	1.66056349304128e-58	0	PFDN5
GRPEL1	8.09236778008998e-63	0.616666268628886	0.312	0.184	1.99970500213804e-58	0	GRPEL1
CCNL2	1.49589724199073e-62	0.559802229961075	0.277	0.155	3.69651167468331e-58	0	CCNL2
LARP1	1.62999493180946e-62	0.336243385517161	0.355	0.211	4.02788047599435e-58	0	LARP1
SKAP1	3.96866470126482e-62	0.295898016950161	0.38	0.224	9.80696734329549e-58	0	SKAP1
TECR	5.73130285379352e-62	0.527644187613734	0.352	0.216	1.41626224820092e-57	0	TECR
PTCD3	3.90234814517141e-61	0.544244033870621	0.267	0.147	9.64309250153307e-57	0	PTCD3
MINOS1	4.4859218168603e-61	0.317195127316727	0.417	0.267	1.10851614016435e-56	0	MINOS1
GATAD2A	5.43780286085424e-61	0.299667085377622	0.279	0.152	1.34373546494569e-56	0	GATAD2A
AKAP9	5.99825320771228e-61	0.266794309371776	0.642	0.46	1.48222835015778e-56	0	AKAP9
RSBN1L	7.99050626586674e-61	0.362825934800074	0.408	0.258	1.97453400335833e-56	0	RSBN1L
SYNRG	1.0154198342791e-60	0.277652111377613	0.433	0.278	2.50920395248707e-56	0	SYNRG
EIF2A	1.20479861252656e-60	0.512584999040181	0.407	0.267	2.97717785141439e-56	0	EIF2A
ARF4	1.55470678876208e-60	0.344809532029734	0.535	0.376	3.84183594570998e-56	0	ARF4
MZT2B	1.92489273510937e-60	0.290854239630731	0.671	0.474	4.75660243772877e-56	0	MZT2B
BTF3	2.56058505072492e-60	0.289619353804738	0.897	0.698	6.32746171884635e-56	0	BTF3
PBXIP1	5.68764645837016e-60	0.452833566569022	0.368	0.228	1.40547431632785e-55	0	PBXIP1
LNPEP	9.78934938537971e-60	0.275135193235189	0.424	0.266	2.41904612662118e-55	0	LNPEP
ZNF451	2.42305132102748e-59	0.533216095817363	0.333	0.201	5.98760211939101e-55	0	ZNF451
CCNG2	3.92705623702271e-59	0.361497800170101	0.266	0.145	9.70414866730681e-55	0	CCNG2
PUM1	3.9621957413589e-59	0.306851810906237	0.374	0.228	9.79098189647198e-55	0	PUM1
ILF3	5.42364191097854e-59	0.329761046763244	0.429	0.278	1.34023615262191e-54	0	ILF3
NCK2	5.48370454590696e-59	0.432229337352502	0.365	0.224	1.35507823033907e-54	0	NCK2
TUT4	5.60240635030815e-59	0.348326746206382	0.534	0.368	1.38441063322465e-54	0	TUT4
CWF19L2	7.38910929502325e-59	0.527681519573471	0.38	0.241	1.8259227978932e-54	0	CWF19L2
MRPL32	9.26967926955181e-59	0.654215855577142	0.265	0.15	2.29063044429895e-54	0	MRPL32
HSPA9	2.61890274581509e-58	0.394355761693011	0.551	0.394	6.47157057518367e-54	0	HSPA9
ERAP2	2.69704513979834e-58	0.360773801002765	0.345	0.211	6.66466824495569e-54	0	ERAP2
SVIP	5.46675688208447e-58	0.36272617009065	0.419	0.273	1.35089029313189e-53	0	SVIP
DDX39B	5.93379170950548e-58	0.697970977534027	0.315	0.192	1.4662992693359e-53	0	DDX39B
FTX	7.93209771740889e-58	0.422986213566301	0.281	0.158	1.96010066694891e-53	0	FTX
PHF12	9.02373236689816e-58	0.300960120127521	0.254	0.136	2.22985450518421e-53	0	PHF12
TBC1D15	1.15836960532901e-57	0.267967428157671	0.36	0.22	2.86244713172852e-53	0	TBC1D15
YTHDC2	1.91558154907107e-57	0.625981816689761	0.258	0.144	4.73359356590953e-53	0	YTHDC2
R3HDM2	2.26610639640927e-57	0.417547954571511	0.385	0.243	5.59977551616695e-53	0	R3HDM2
RNF138	3.13543186303645e-57	0.479024572146144	0.327	0.198	7.74796567674937e-53	0	RNF138
HNRNPAB	3.27199483646847e-57	0.347273136141129	0.551	0.39	8.08542644039723e-53	0	HNRNPAB
MYADM	3.4239395500899e-57	0.427652838781161	0.589	0.422	8.46089702222716e-53	0	MYADM
DDX24	3.58333312911308e-57	0.251693474673049	0.798	0.596	8.85477449535134e-53	0	DDX24
COA1	1.15015437155424e-56	0.505041799565085	0.307	0.183	2.84214646754768e-52	0	COA1
PHIP	2.02705580141827e-56	0.271363296706014	0.46	0.303	5.00905759088469e-52	0	PHIP
BAG3	2.0603392009565e-56	0.309209681927899	0.287	0.163	5.09130419948361e-52	0	BAG3
CDKN1B	2.18860743392323e-56	0.293200700042313	0.621	0.455	5.4082678299677e-52	0	CDKN1B
RBM26	4.77488303186698e-56	0.4052487106858	0.398	0.258	1.17992134600465e-51	0	RBM26
PABPN1	8.65860261001159e-56	0.351223328307864	0.355	0.219	2.13962729095996e-51	0	PABPN1
FRYL	1.1349794063283e-55	0.28514129739418	0.337	0.202	2.80464761097785e-51	0	FRYL
INSIG1	2.70704034060167e-55	0.2846213436903	0.34	0.206	6.68936738566079e-51	0	INSIG1
COX4I1	4.39857972734899e-55	0.259375212967695	0.881	0.685	1.08693303642521e-50	0	COX4I1
PHYKPL	5.70966482607462e-54	0.528231206318872	0.29	0.172	1.4109152751713e-49	0	PHYKPL
TIA1	9.50242739369679e-54	0.437730446522481	0.254	0.142	2.34814483325641e-49	0	TIA1
MKRN1	2.94587894535038e-53	0.291397937296968	0.313	0.189	7.27956146185532e-49	0	MKRN1
TBRG1	4.71931997839513e-53	0.495944226718375	0.256	0.146	1.16619115986122e-48	0	TBRG1
SFSWAP	5.63565819904185e-53	0.494980373314982	0.272	0.158	1.39262749756523e-48	0	SFSWAP
SNRNP70	6.6926196215582e-53	0.371622316500854	0.423	0.282	1.65381323468325e-48	0	SNRNP70
PNISR	9.40649494289093e-53	0.266125349508828	0.682	0.511	2.32443896533778e-48	0	PNISR
NXT1	1.30366878218072e-52	0.410668074358949	0.345	0.216	3.22149592764677e-48	0	NXT1
NOP58	1.64194125796234e-52	0.293378357414583	0.513	0.355	4.05740104255073e-48	0	NOP58
PRDX2	1.68296749205482e-52	0.279272801835573	0.431	0.285	4.15878096961667e-48	0	PRDX2
LONP2	2.42185294833513e-52	0.550962554585345	0.258	0.148	5.98464082063093e-48	0	LONP2
2026-03-06	2.44454476640972e-52	0.285581151819823	0.382	0.246	6.04071457227507e-48	0	2026-03-06
ZFC3H1	4.43652958394546e-52	0.354390804550502	0.304	0.182	1.09631082548876e-47	0	ZFC3H1
DHX9	2.57711422551848e-51	0.36954067133007	0.355	0.224	6.36830696267871e-47	0	DHX9
CDK12	3.20260590576904e-51	0.32223998951543	0.381	0.246	7.91395945374587e-47	0	CDK12
PNN	3.69307315043569e-51	0.287930196355802	0.567	0.412	9.12595306204164e-47	0	PNN
TIAL1	1.52245997177993e-50	0.311893868522329	0.383	0.249	3.76215083626539e-46	0	TIAL1
ADNP	1.87310402978277e-50	0.355249729775189	0.318	0.195	4.6286273679962e-46	0	ADNP
ODC1	3.85858919065442e-50	0.414298114755217	0.498	0.35	9.53495974902613e-46	0	ODC1
PBRM1	5.54247057945517e-50	0.331517364036942	0.335	0.208	1.36959990488917e-45	0	PBRM1
TAF3	1.27366473566066e-49	0.56544181660046	0.273	0.164	3.14735292829105e-45	0	TAF3
SPTY2D1	1.39469528154413e-49	0.451907884206804	0.429	0.294	3.44643151022369e-45	0	SPTY2D1
TTC37	1.44906988510373e-49	0.60699440592719	0.253	0.149	3.58079659307982e-45	0	TTC37
CHD8	2.10308627695099e-49	0.40898	0.291	0.176	5.19693649897359e-45	0	CHD8
EPM2AIP1	3.08517103478952e-49	0.62675617768194	0.27	0.164	7.62376614406838e-45	0	EPM2AIP1
RLF	4.19427649502211e-49	0.254114987752612	0.443	0.304	1.03644766468491e-44	0	RLF
RALGAPA1	1.13321210307601e-48	0.513527088120184	0.435	0.307	2.80028042791112e-44	0	RALGAPA1
RBM4	1.65073409717752e-48	0.535281286618614	0.25	0.146	4.07912902753538e-44	0	RBM4
POGZ	2.90967948387405e-48	0.27901120648134	0.274	0.16	7.19010897260115e-44	0	POGZ
PNPLA2	3.6890771289714e-48	0.486115934148439	0.256	0.15	9.11607849340122e-44	0	PNPLA2
DIS3	4.27073721035096e-48	0.498987749721627	0.294	0.181	1.05534187204983e-43	0	DIS3
ZRANB2	1.38679758199609e-47	0.448950625764421	0.426	0.294	3.42691550487053e-43	0	ZRANB2
EIF3M	1.67254387124241e-47	0.301280437673456	0.503	0.353	4.13302316022711e-43	0	EIF3M
TLK1	1.78179689541281e-47	0.387722799454722	0.398	0.266	4.40299830825459e-43	0	TLK1
THOC2	1.86835905779079e-47	0.324939580546066	0.373	0.246	4.61690206770682e-43	0	THOC2
YPEL5	2.49082656299395e-47	0.458511359219604	0.809	0.681	6.15508151981436e-43	0	YPEL5
RHOF	4.52708985662218e-47	0.379281586332734	0.287	0.173	1.11868917446991e-42	0	RHOF
MZT2A	9.59654643171443e-47	0.307022796947328	0.501	0.354	2.37140258874095e-42	0	MZT2A
MORF4L2	1.6993748581318e-46	0.316878808428872	0.43	0.301	4.19932521192948e-42	0	MORF4L2
ARHGAP5	4.66864162983622e-46	0.489721815747678	0.269	0.163	1.15366803314883e-41	0	ARHGAP5
GPATCH8	6.48443554074951e-46	0.400887142758682	0.308	0.192	1.60236886647461e-41	0	GPATCH8
XPO1	1.20465803259591e-45	0.334504501089957	0.322	0.202	2.97683046434775e-41	0	XPO1
AKAP17A	4.79957735286796e-45	0.359585707619323	0.259	0.155	1.1860235596672e-40	0	AKAP17A
CTCF	7.06497192343468e-45	0.351059362900797	0.333	0.214	1.74582521199994e-40	0	CTCF
USP36	8.28574833724205e-44	0.324475371823455	0.42	0.287	2.04749127161588e-39	0	USP36
REST	1.33345602212444e-43	0.296857741058738	0.351	0.229	3.29510317627171e-39	0	REST
MRPL18	1.46848736263562e-43	0.291390705220773	0.479	0.337	3.62877912180888e-39	0	MRPL18
FGD5-AS1	2.06934238744455e-43	0.300389580872707	0.275	0.167	5.11355197361423e-39	0	FGD5-AS1
ERICH1	2.21725559649224e-43	0.397803079364544	0.299	0.188	5.47906030449197e-39	0	ERICH1
ANKRD17	4.34411141634546e-43	0.256826450049087	0.288	0.176	1.07347337209313e-38	0	ANKRD17
SAFB2	2.96321315658665e-42	0.343566409513034	0.392	0.267	7.32239603124128e-38	0	SAFB2
PDCD7	3.9840488324609e-42	0.517748859477009	0.284	0.18	9.84498306989414e-38	0	PDCD7
TERF1	1.5390300126531e-41	0.493698377481495	0.267	0.166	3.80309706426709e-37	0	TERF1
GTF2B	2.78094763335606e-41	0.428409097119782	0.539	0.418	6.87199969678616e-37	0	GTF2B
TCERG1	4.50804454303136e-41	0.33924923598772	0.262	0.159	1.11398288702848e-36	0	TCERG1
RPS6KB1	6.41935943805131e-41	0.440941542651393	0.253	0.155	1.58628791073686e-36	0	RPS6KB1
LUC7L	8.206240389338e-41	0.480270112590025	0.259	0.161	2.02784406260931e-36	0	LUC7L
CNOT4	2.01062851472788e-40	0.40767841217462	0.273	0.171	4.96846412274407e-36	0	CNOT4
FAM162A	2.10874200984945e-40	0.496220272514152	0.265	0.168	5.21091238053898e-36	0	FAM162A
SEPT1	3.77037784850674e-40	0.377230134631192	0.376	0.257	9.31698070144501e-36	0	SEPT1
CCDC91	5.63550224126365e-40	0.484731812885057	0.26	0.162	1.39258895883866e-35	0	CCDC91
UBE2G2	6.62666112071704e-40	0.408515579337785	0.26	0.162	1.63751422954039e-35	0	UBE2G2
ZNF506	7.18050530410727e-40	0.621564868649717	0.25	0.156	1.77437466569795e-35	0	ZNF506
CEP57	9.22319998140493e-40	0.439070950003612	0.292	0.19	2.27914494740497e-35	0	CEP57
CUTA	2.76969742632309e-39	0.272687074205777	0.462	0.331	6.84419931018699e-35	0	CUTA
GON4L	6.34923989000454e-39	0.435665470635881	0.257	0.16	1.56896066921902e-34	0	GON4L
ARFGEF1	1.90380672508154e-38	0.333810248669806	0.282	0.179	4.70449679834899e-34	0	ARFGEF1
NME3	2.60158264780045e-38	0.452180682784573	0.258	0.163	6.42877088097968e-34	0	NME3
SPOP	9.73042761556041e-38	0.357699459881863	0.275	0.178	2.40448596808113e-33	0	SPOP
ERGIC2	1.71844454860588e-37	0.303907153300143	0.311	0.209	4.24644832405999e-33	0	ERGIC2
LARS	5.85798205492115e-37	0.386555046627529	0.294	0.192	1.44756594559156e-32	0	LARS
PACS1	6.04440042020211e-37	0.259161686822376	0.292	0.188	1.49363178783614e-32	0	PACS1
DNAJB6	6.5060704909757e-36	0.308708156506934	0.749	0.631	1.607715079025e-31	0	DNAJB6
C1orf52	7.3461358806371e-36	0.392203145350672	0.259	0.165	1.81530363746423e-31	0	C1orf52
PHF1	1.69402447828046e-35	0.408523777280488	0.306	0.206	4.18610388827885e-31	0	PHF1
ORMDL1	3.28896263328913e-34	0.262601386721729	0.39	0.277	8.12735556312076e-30	0	ORMDL1
NSD1	1.73883926884629e-33	0.263012163919799	0.295	0.196	4.29684571724608e-29	0	NSD1
ESD	2.20282143659805e-33	0.352361773701495	0.254	0.165	5.44339205197745e-29	0	ESD
UBAC2	2.68270571472036e-33	0.355602966219105	0.259	0.167	6.62923409164548e-29	0	UBAC2
DEF6	2.88974053341849e-33	0.306780420997916	0.259	0.167	7.14083783213042e-29	0	DEF6
CALM2	3.96993335371481e-33	0.256113297133728	0.815	0.695	9.81010231036467e-29	0	CALM2
CHORDC1	1.64544907780964e-32	0.317847604279622	0.535	0.403	4.0660692161754e-28	0	CHORDC1
AIMP1	2.73583445935438e-32	0.31822485794041	0.274	0.183	6.76052053251061e-28	0	AIMP1
PPHLN1	3.60973313820969e-32	0.317913506204652	0.369	0.265	8.92001155782998e-28	0	PPHLN1
ZNF800	7.95193745720559e-32	0.290160859220287	0.284	0.189	1.96500326505007e-27	0	ZNF800
ATXN7L3B	2.24040445641761e-31	0.474670844307728	0.25	0.166	5.53626345225356e-27	0	ATXN7L3B
MTF2	2.54544171127988e-31	0.273568977145773	0.282	0.188	6.29004101274371e-27	0	MTF2
VPS51	2.73920661600061e-31	0.437120555528679	0.3	0.208	6.7688534687991e-27	0	VPS51
ARHGAP4	5.87159655510904e-31	0.386519789113468	0.26	0.173	1.450930224733e-26	0	ARHGAP4
APEX1	4.43144297343768e-30	0.33691119180822	0.33	0.233	1.09505387316619e-25	0	APEX1
CSNK1G2	1.23758280561738e-28	0.275936321319483	0.302	0.21	3.0581908709611e-24	0	CSNK1G2
TWISTNB	2.95138712095849e-28	0.527102726892379	0.291	0.207	7.29317271460053e-24	0	TWISTNB
CENPC	3.07925398228824e-28	0.314597350802149	0.363	0.265	7.60914451563247e-24	0	CENPC
CNOT7	3.22616534888745e-28	0.256745941215609	0.317	0.224	7.97217719363579e-24	0	CNOT7
DDHD1	3.75692846385389e-27	0.278683611968573	0.254	0.171	9.28374592702934e-23	0	DDHD1
DPP7	4.725447423958e-27	0.263475900404313	0.338	0.246	1.16770531293426e-22	0	DPP7
STIM2	1.60573139506432e-26	0.252488587295381	0.285	0.197	3.96792285034344e-22	0	STIM2
BRAF	6.69873779905046e-26	0.321486253571194	0.386	0.29	1.65532509752336e-21	0	BRAF
FAM76B	8.19556015685975e-26	0.331015092826593	0.26	0.179	2.02520487036161e-21	0	FAM76B
CHCHD7	1.51524624649807e-25	0.387066112751331	0.314	0.227	3.74432499972139e-21	0	CHCHD7
DCTN6	4.59874752667288e-25	0.307439808416248	0.267	0.185	1.13639650131614e-20	0	DCTN6
SESN3	8.79164255088266e-25	0.365681825704022	0.366	0.274	2.17250279074862e-20	0	SESN3
AREG	4.75954150959218e-24	0.403298493222583	0.469	0.382	1.17613030243532e-19	0	AREG
SNRPA1	1.75667868961354e-23	0.343725870313498	0.267	0.19	4.34092870990401e-19	0	SNRPA1
CREBZF	4.76875128417059e-23	0.302141392155822	0.27	0.193	1.17840612983139e-18	0	CREBZF
BCAS2	1.51877996149234e-21	0.278882865167892	0.555	0.446	3.75305716284372e-17	0	BCAS2
TTC14	3.43753997169979e-21	0.273863366426286	0.319	0.239	8.49450502406736e-17	0	TTC14
PCNX4	5.22194075973812e-13	0.300512388334669	0.304	0.243	1.29039378113889e-08	0	PCNX4
MAF	0	3.01839955306541	0.364	0.108	0	1	MAF
CTLA4	0	2.92689791050843	0.36	0.1	0	1	CTLA4
LINC01871	0	2.74059853900273	0.347	0.08	0	1	LINC01871
CD2	0	2.72224532555495	0.874	0.373	0	1	CD2
IL32	0	2.01047375589302	0.897	0.461	0	1	IL32
TRAC1	0	1.95201318160683	0.717	0.396	0	1	TRAC
S100A4	0	1.94863243485943	0.711	0.429	0	1	S100A4
CD3G1	0	1.8117346581811	0.663	0.358	0	1	CD3G
CCL5	0	1.74785388804874	0.576	0.182	0	1	CCL5
GZMA	0	1.71566621633614	0.408	0.116	0	1	GZMA
RNF213	0	1.62724066629453	0.769	0.538	0	1	RNF213
TNFAIP3	0	1.5878258897888	0.9	0.658	0	1	TNFAIP3
CD3D1	0	1.53705583643119	0.728	0.406	0	1	CD3D
PTPRC	0	0.898363247520634	0.948	0.876	0	1	PTPRC
TMSB4X	0	0.745726845684075	0.982	0.968	0	1	TMSB4X
XIST	6.2819233306852e-304	1.8037978378397	0.64	0.372	1.55232607424562e-299	1	XIST
IL2RB	4.43298091258845e-288	2.13003236942183	0.376	0.117	1.09543391330973e-283	1	IL2RB
B2M	5.9924998374045e-288	0.473144836361466	0.998	0.992	1.48080663482103e-283	1	B2M
FYN	3.88959481102191e-265	1.69414970385088	0.62	0.371	9.61157773751623e-261	1	FYN
AAK11	2.93785168368696e-264	1.60673008866406	0.642	0.396	7.25972529555884e-260	1	AAK1
RORA1	4.35309234538344e-242	2.2245464611078	0.506	0.268	1.0756926494677e-237	1	RORA
MIAT	3.19929227678871e-240	2.79363108918292	0.262	0.067	7.90577114517258e-236	1	MIAT
FYB11	9.62561013362047e-235	0.973304115605642	0.797	0.546	2.37858452011895e-230	1	FYB1
ITGA1	1.49131247912048e-229	2.55451740564118	0.262	0.068	3.68518226715463e-225	1	ITGA1
RGS1	1.79094604298424e-226	1.33693517023097	0.713	0.464	4.42560676681835e-222	1	RGS1
DUSP4	3.18761627399592e-222	2.26780832027707	0.386	0.152	7.87691857467132e-218	1	DUSP4
TIGIT	2.41235263038218e-221	2.36159651429954	0.345	0.124	5.96116458493741e-217	1	TIGIT
SYNE2	6.67398328514045e-216	1.50731646213454	0.588	0.358	1.64920800959106e-211	1	SYNE2
TRBC11	4.02275693553361e-209	1.78818	0.524	0.272	9.9406346633971e-205	1	TRBC1
ATP5F1E	8.25413343055247e-209	0.819407441968913	0.897	0.878	2.03967891202382e-204	1	ATP5F1E
ATP2B4	1.82411249130598e-205	2.27702803540191	0.324	0.117	4.50756437726621e-201	1	ATP2B4
PDE4D	1.31733527296957e-200	2.43028509864093	0.389	0.175	3.25526719303511e-196	1	PDE4D
PTPN22	3.14617289525475e-197	1.95109055712967	0.465	0.248	7.77450784146402e-193	1	PTPN22
TRBC21	1.07933232621225e-193	1.45538674618911	0.67	0.491	2.6671381113031e-189	1	TRBC2
ICOS	1.52020714498974e-192	2.37279936232805	0.349	0.141	3.75658387598415e-188	1	ICOS
MT-ND3	3.1435362084185e-192	0.537963478974267	0.997	0.951	7.76799232462296e-188	1	MT-ND3
MALAT11	1.78813035220176e-190	0.494858853652579	1	0.988	4.41864891332578e-186	1	MALAT1
AHNAK	9.82199911960505e-187	1.61859995299849	0.55	0.343	2.4271142024456e-182	1	AHNAK
RNF19A	2.18198589755623e-185	1.69363140535628	0.577	0.387	5.39190535145119e-181	1	RNF19A
SH3BGRL3	8.72549689430925e-174	1.18312778896013	0.767	0.727	2.15615753755276e-169	1	SH3BGRL3
PFN1	4.41814593957393e-172	0.944448934131884	0.805	0.78	1.09176804312811e-167	1	PFN1
DDX51	4.04132339267198e-168	0.583101126980366	0.955	0.915	9.98651423563173e-164	1	DDX5
DUSP16	7.55114089832837e-168	2.5020479074651	0.307	0.124	1.86596242738592e-163	1	DUSP16
ETS1	2.04296874395742e-164	1.19761	0.677	0.548	5.04838006319318e-160	1	ETS1
RASGRP11	2.83759981541102e-164	2.08929186470095	0.394	0.201	7.01199290386217e-160	1	RASGRP1
GPRIN3	6.32415400470085e-163	2.06496921246438	0.365	0.171	1.56276169610163e-158	1	GPRIN3
CCL4	6.33155963004482e-163	1.45437617535433	0.393	0.174	1.56459170018038e-158	1	CCL4
S100A6	2.90576089687421e-160	0.591208674303071	0.74	0.609	7.18042575226587e-156	1	S100A6
CD96	8.19861180423985e-158	1.94510149312028	0.401	0.209	2.02595896294571e-153	1	CD96
NKG7	1.61262150296224e-152	1.22976127963436	0.329	0.126	3.98494899596999e-148	1	NKG7
RBPJ	5.69638711294925e-151	1.76859233991444	0.498	0.312	1.40763421948089e-146	1	RBPJ
CD3E1	4.346428273983e-148	1.15204510530677	0.608	0.405	1.07404589078394e-143	1	CD3E
CD8A	6.60074422693527e-147	2.4274422131255	0.259	0.096	1.63110990591797e-142	1	CD8A
AKAP13	2.86136363416527e-144	1.16942457684693	0.676	0.605	7.0707156763858e-140	1	AKAP13
BCL11B1	1.31059816921078e-140	1.38961195784892	0.489	0.295	3.23861913593677e-136	1	BCL11B
YWHAZ	8.87394977924533e-140	0.700419332662515	0.821	0.814	2.19284172994931e-135	1	YWHAZ
PRDM1	5.59758330976953e-139	1.94681674867838	0.329	0.15	1.38321881167715e-134	1	PRDM1
RUNX3	2.85328323525329e-137	1.45647424370126	0.551	0.401	7.0507482026344e-133	1	RUNX3
PRRC2C	7.12158626658985e-136	0.878561633018782	0.751	0.734	1.75981518233702e-131	1	PRRC2C
SON1	9.89200207842822e-135	0.837996611814245	0.762	0.746	2.4444126336004e-130	1	SON
MT-ND21	7.65340481511701e-131	0.503483068355312	0.979	0.937	1.89123286386356e-126	1	MT-ND2
CCND21	7.8692714471788e-131	1.63224363622202	0.476	0.315	1.94457566731235e-126	1	CCND2
PYHIN1	2.34177779715765e-130	2.27082012188579	0.287	0.126	5.78676711455627e-126	1	PYHIN1
MBNL11	9.60748391082178e-130	0.986654107123347	0.7	0.663	2.37410534920317e-125	1	MBNL1
PAG1	4.52933624342026e-129	1.51576560136377	0.428	0.255	1.11924427911158e-124	1	PAG1
KLRB1	8.36688457156771e-128	1.81812395062396	0.259	0.099	2.0675408464801e-123	1	KLRB1
CYTOR	8.62416188235869e-127	1.31114803229841	0.402	0.209	2.13111664274966e-122	1	CYTOR
HLA-A	4.36627065525136e-125	0.482850702604604	0.953	0.94	1.07894914161916e-120	1	HLA-A
FNBP1	1.90711370285625e-124	1.25783904902593	0.598	0.518	4.71266867112809e-120	1	FNBP1
AC245297.3	1.26099704145897e-121	1.53215411123344	0.54	0.426	3.11604978914926e-117	1	AC245297.3
PABPC11	1.52898787631536e-121	0.905806693849578	0.904	0.904	3.77828194116288e-117	1	PABPC1
PPP2R5C1	1.04500009773966e-117	1.14024826456178	0.64	0.574	2.58229974152447e-113	1	PPP2R5C
TMA7	1.4347551556645e-117	0.767483305209534	0.764	0.769	3.54542346516254e-113	1	TMA7
ATXN1	4.64392943012405e-115	1.47679432924782	0.384	0.215	1.14756140147795e-110	1	ATXN1
KMT2A1	6.43377381045408e-112	1.43222980861601	0.529	0.425	1.58984984630131e-107	1	KMT2A
HCST	7.89659918404669e-112	1.2898232649619	0.54	0.408	1.95132862436978e-107	1	HCST
ACTN4	5.71900925018586e-111	1.47730003080229	0.399	0.236	1.41322437581343e-106	1	ACTN4
ANKRD121	6.79883016190714e-111	0.856900753716767	0.724	0.691	1.68005892130887e-106	1	ANKRD12
CST7	2.81846722633411e-110	1.24033515838727	0.329	0.154	6.96471436299422e-106	1	CST7
SH2D1A	5.73578036057259e-104	2.10339721455494	0.28	0.136	1.41736868490109e-99	1	SH2D1A
MACF1	1.10767256361695e-103	1.38706659667868	0.5	0.384	2.73716967195385e-99	1	MACF1
NFATC2	2.0703564558593e-101	2.32053646573138	0.253	0.118	5.11605783807392e-97	1	NFATC2
PHLDA1	7.0372411435e-98	1.87589598357707	0.256	0.117	1.73897265897028e-93	1	PHLDA1
DEK	1.71444377940415e-97	1.12975248382135	0.565	0.484	4.2365620232856e-93	1	DEK
NR3C1	2.02934563655664e-97	1.52313606415675	0.51	0.408	5.01471600249512e-93	1	NR3C1
SPN	4.16275681175722e-97	1.91051611531643	0.286	0.145	1.02865883575333e-92	1	SPN
TNFRSF1B	1.08569528258393e-95	1.09522842827036	0.456	0.297	2.68286161279315e-91	1	TNFRSF1B
WNK1	5.35324044467808e-95	1.2421257068466	0.516	0.409	1.3228392462844e-90	1	WNK1
IKZF3	4.59112306221303e-93	1.53855921338902	0.453	0.333	1.13451241990346e-88	1	IKZF3
CD52	4.97365049211319e-92	0.868963752613637	0.731	0.664	1.22903877310609e-87	1	CD52
SPOCK21	7.26523938475173e-92	1.50944975600453	0.47	0.361	1.795313304366e-87	1	SPOCK2
LGALS3	9.28139353003314e-92	1.11143648546778	0.273	0.128	2.29352515520649e-87	1	LGALS3
CD61	4.24401822582017e-91	2.0162717730119	0.342	0.212	1.04873934378242e-86	1	CD6
SAMSN1	9.23248145923034e-90	0.619022464237042	0.605	0.46	2.28143849339041e-85	1	SAMSN1
HMGB1	4.59742540859098e-89	0.571552148440005	0.791	0.802	1.13606979271692e-84	1	HMGB1
RPS291	1.1828475006782e-88	0.374231295186046	0.983	0.878	2.92293445892591e-84	1	RPS29
MT-ND6	4.18953215467985e-85	1.31858950425547	0.512	0.433	1.03527529074294e-80	1	MT-ND6
ITGAL	3.96857284262872e-83	1.77623360772572	0.324	0.196	9.80674035141983e-79	1	ITGAL
REL	2.00562321348883e-81	0.676184609646624	0.756	0.695	4.95609552285225e-77	1	REL
GAPDH	1.02448484867637e-80	0.701243629603426	0.745	0.743	2.53160450956418e-76	1	GAPDH
MYL6	4.18038214058243e-80	0.678472131535016	0.778	0.818	1.03301423075932e-75	1	MYL6
RAB27A	3.59879503075087e-79	1.51347224397657	0.3	0.168	8.89298240048847e-75	1	RAB27A
AP2B1	6.33021134544171e-78	1.5756041169775	0.348	0.224	1.5642585255721e-73	1	AP2B1
TPM3	1.84102990948745e-77	0.76834093006913	0.676	0.677	4.54936900933445e-73	1	TPM3
IL7R1	1.55098356810648e-74	0.86127795617399	0.553	0.389	3.83263549514793e-70	1	IL7R
KTN1	2.09342364050636e-74	1.09340076070806	0.545	0.496	5.17305915805526e-70	1	KTN1
CTSC	2.89351478245597e-73	1.17245366468085	0.356	0.227	7.15016437892695e-69	1	CTSC
BIRC3	1.15453749672379e-72	1.07345106028522	0.605	0.553	2.85297760815415e-68	1	BIRC3
HNRNPM	1.75247535698656e-72	1.22180678140962	0.515	0.462	4.3305418546495e-68	1	HNRNPM
EMB	2.33498654395983e-72	1.40383210733676	0.438	0.348	5.76998524877915e-68	1	EMB
LCP1	5.8690151525031e-72	0.519357806249322	0.673	0.635	1.45029233433504e-67	1	LCP1
PRKCH1	7.40758684933016e-72	1.49978367497067	0.352	0.234	1.83048878633797e-67	1	PRKCH
LUC7L31	2.13943347368492e-71	1.16883672522881	0.504	0.434	5.28675405682281e-67	1	LUC7L3
DIAPH1	1.07883826606006e-69	1.47552194857964	0.39	0.285	2.66591723926102e-65	1	DIAPH1
ITGB1	2.69483091233618e-69	1.17527775754303	0.404	0.281	6.65919666747394e-65	1	ITGB1
IQGAP1	3.65119140562363e-69	0.741861074769238	0.589	0.525	9.02245908243655e-65	1	IQGAP1
S100A10	2.88098078986293e-68	0.776018327533961	0.519	0.431	7.11919162983029e-64	1	S100A10
DDX171	1.72571475768989e-67	0.768553172289868	0.644	0.648	4.26441373772748e-63	1	DDX17
SERBP1	2.19838697301153e-66	0.905501550118736	0.623	0.637	5.43243404900879e-62	1	SERBP1
ATP1B3	5.63612161616701e-66	0.944000197074389	0.596	0.526	1.39274201257103e-61	1	ATP1B3
ANXA1	1.21562576143516e-65	0.425026463749484	0.412	0.259	3.00393281908243e-61	1	ANXA1
STK17B	4.73367450821132e-65	0.775992482876277	0.678	0.676	1.1697383077241e-60	1	STK17B
SLA	7.10634078924719e-65	1.07188888047351	0.461	0.345	1.75604787243087e-60	1	SLA
CLK11	1.46690658184014e-64	0.879039029283528	0.608	0.581	3.62487285438517e-60	1	CLK1
PRPF38B1	1.54770843836351e-64	1.12072846350557	0.533	0.49	3.82454232204008e-60	1	PRPF38B
RPS6KA3	6.37604323846945e-64	1.33586199901366	0.364	0.255	1.57558404465818e-59	1	RPS6KA3
PREX1	3.87608714814551e-63	1.0428998892562	0.361	0.237	9.57819895178237e-59	1	PREX1
KMT2E	4.14289965183533e-63	0.804483931738829	0.635	0.641	1.02375193296503e-58	1	KMT2E
FAM118A1	4.8579833777943e-63	1.74785351643266	0.304	0.198	1.20045627248675e-58	1	FAM118A
SUB1	6.72082949069489e-62	0.772503883617405	0.655	0.675	1.66078417544562e-57	1	SUB1
LINC00513	9.72061463393879e-62	1.61281733211041	0.319	0.215	2.40206108219261e-57	1	LINC00513
ARAP2	9.88194800290008e-62	1.52026377349589	0.332	0.226	2.44192817099664e-57	1	ARAP2
ANXA2	1.24284520084396e-61	0.854668597750178	0.312	0.189	3.07119477580551e-57	1	ANXA2
PDCD4	2.11023838484828e-61	1.00636960911779	0.568	0.559	5.21461007279859e-57	1	PDCD4
RBM251	1.14105499202677e-59	0.876955774409731	0.585	0.557	2.81966099079736e-55	1	RBM25
HIPK1	1.73565698007151e-59	1.41442509034288	0.35	0.249	4.28898196345471e-55	1	HIPK1
ARL4C	2.28414392800059e-59	1.00619966785261	0.497	0.4	5.64434806048227e-55	1	ARL4C
ATRX	2.87919667268446e-59	0.890152321198339	0.564	0.537	7.11478289787058e-55	1	ATRX
MAT2B	1.07168553504827e-58	1.51270584318942	0.319	0.217	2.64824212565779e-54	1	MAT2B
GALM1	4.50064035396876e-58	1.76885068288568	0.253	0.15	1.11215323786922e-53	1	GALM
CALM11	6.23462198863351e-58	0.414067582950894	0.853	0.81	1.54063743961123e-53	1	CALM1
STAT1	1.88124858248943e-57	1.14910460718616	0.408	0.307	4.64875337218964e-53	1	STAT1
CBLB	1.94130016991222e-57	1.65679659525057	0.309	0.209	4.79714684987008e-53	1	CBLB
CKLF	2.74122541963006e-57	1.13483468951031	0.386	0.282	6.77384213444785e-53	1	CKLF
OPTN	3.6446802432792e-57	1.58591797368789	0.298	0.197	9.00636934916724e-53	1	OPTN
SRP14	4.04101374332508e-56	0.670970318330205	0.687	0.725	9.9857490611306e-52	1	SRP14
EML4	1.9366721527816e-55	1.10877711026985	0.476	0.429	4.7857105567386e-51	1	EML4
DDX241	2.27122454676536e-55	0.763142624090829	0.637	0.63	5.61242297751189e-51	1	DDX24
IL2RG	4.00706173097088e-55	1.07122031786173	0.474	0.416	9.90185024340213e-51	1	IL2RG
RARRES3	1.06263021720851e-53	1.16796528635933	0.44	0.369	2.62586552974394e-49	1	RARRES3
ARF6	1.70886980417707e-50	1.11156771713344	0.496	0.471	4.22278817310196e-46	1	ARF6
XAF1	6.13419707959616e-50	1.25944578523021	0.314	0.213	1.51582144033901e-45	1	XAF1
RBMX1	3.60512247987304e-49	0.924988274143813	0.559	0.573	8.90861816001427e-45	1	RBMX
PPIA	4.20303190784035e-49	0.479684802018276	0.738	0.759	1.03861121474643e-44	1	PPIA
GBP5	4.2091869570145e-49	0.276217124115574	0.309	0.198	1.04013218894785e-44	1	GBP5
ATP5ME	2.88278421320831e-48	1.0972620322135	0.476	0.449	7.12364806925907e-44	1	ATP5ME
CREM	1.31812994413125e-47	0.621390750844053	0.68	0.63	3.25723090494273e-43	1	CREM
MYL12B	2.78634648638965e-47	0.676767414257863	0.622	0.652	6.88534080251747e-43	1	MYL12B
LY6E	4.36682019465577e-47	1.38715839114275	0.358	0.279	1.07908493830139e-42	1	LY6E
CD7	1.13529476007581e-46	0.990133581484314	0.412	0.319	2.80542688162333e-42	1	CD7
SKAP11	4.13397404697694e-46	1.47302878834574	0.322	0.24	1.02154632674847e-41	1	SKAP1
SCAF11	4.55369723706128e-46	0.803622817117731	0.56	0.562	1.12526412425021e-41	1	SCAF11
NMT1	8.42789483544127e-46	1.55255483189951	0.316	0.235	2.08261709278589e-41	1	NMT1
CNOT6L	1.07075144270165e-45	0.960064259707404	0.532	0.493	2.64593389006004e-41	1	CNOT6L
VIM	3.51769885923537e-45	0.34830498918236	0.747	0.723	8.69258565105652e-41	1	VIM
CLEC2D1	9.15398690140612e-45	1.01778916021279	0.487	0.442	2.26204170320647e-40	1	CLEC2D
ANKRD111	1.73775232993205e-44	0.983387236961553	0.495	0.463	4.2941597824951e-40	1	ANKRD11
RGCC	2.77396238881692e-44	0.577478991035045	0.509	0.404	6.85473845900549e-40	1	RGCC
ODF2L	2.84710091616352e-44	1.57295207589845	0.328	0.252	7.03547107393168e-40	1	ODF2L
ASXL2	1.61679915871349e-43	1.49813072990676	0.256	0.169	3.99527240109691e-39	1	ASXL2
APOBEC3G	1.69944005734757e-43	1.70886821989149	0.26	0.174	4.19948632571157e-39	1	APOBEC3G
CD44	1.80173475519834e-43	0.405425474620526	0.65	0.66	4.45226675357062e-39	1	CD44
MSN	2.18076986385617e-43	0.879621965443806	0.522	0.507	5.38890041057497e-39	1	MSN
BRD21	2.77154167471021e-43	0.438351605113953	0.691	0.63	6.84875663237639e-39	1	BRD2
CBX3	4.41388223478167e-43	0.988030634108288	0.487	0.467	1.0907144390369e-38	1	CBX3
GNG2	5.21808720548683e-43	1.3570215467711	0.338	0.262	1.28944152934785e-38	1	GNG2
WIPF1	3.04304077745791e-42	0.73630464288641	0.531	0.51	7.51965806517625e-38	1	WIPF1
PTPRA	3.24741822668941e-42	1.50479848061175	0.308	0.23	8.02469517997221e-38	1	PTPRA
KLF6	3.45896499494179e-42	0.592190413350154	0.676	0.651	8.54744839900066e-38	1	KLF6
ITM2A	4.31329377128513e-42	1.30266649883934	0.324	0.239	1.06585802382227e-37	1	ITM2A
SLFN51	4.08570476899164e-41	1.34487230707285	0.316	0.232	1.00961850546552e-36	1	SLFN5
APOL6	9.94911840835884e-41	0.633161152706111	0.318	0.221	2.45852664988955e-36	1	APOL6
RABGAP1L	1.16904842168136e-40	1.54264950843203	0.323	0.252	2.88883555481682e-36	1	RABGAP1L
TFRC1	2.30988348895115e-40	1.11114789479637	0.384	0.313	5.70795308954718e-36	1	TFRC
CFLAR	4.24146875326388e-40	0.472024996051691	0.535	0.48	1.04810934361904e-35	1	CFLAR
HLA-E	7.76442216450326e-40	0.27447751785538	0.901	0.928	1.9186663610704e-35	1	HLA-E
CDC42SE2	1.16779449239521e-39	0.885091874982755	0.536	0.555	2.8857369701578e-35	1	CDC42SE2
EIF3J	2.24202105511009e-39	1.35665512154779	0.405	0.363	5.54025822928255e-35	1	EIF3J
SLC5A3	2.31263353669575e-39	1.41542414036066	0.327	0.253	5.71474873252886e-35	1	SLC5A3
TMCO1	8.17049271816184e-39	1.42220938009067	0.344	0.283	2.01901045558497e-34	1	TMCO1
CFL1	1.03980507890165e-38	0.427734205883098	0.773	0.825	2.56946233047386e-34	1	CFL1
KIAA1551	2.80841022003232e-38	0.656240901414622	0.583	0.59	6.93986249472186e-34	1	KIAA1551
LCK1	3.74379106306537e-38	1.33490597250025	0.357	0.296	9.25128209594084e-34	1	LCK
PTGER4	3.87608967421093e-38	1.25617439097324	0.346	0.272	9.57820519394264e-34	1	PTGER4
ITK1	2.7012011565636e-37	1.46262299222583	0.278	0.201	6.67493817798431e-33	1	ITK
CAPZA1	4.6350337232905e-37	0.780086169527074	0.508	0.494	1.14536318336232e-32	1	CAPZA1
SLC9A3R1	8.93341512123433e-37	1.30173593774978	0.293	0.215	2.20753621060821e-32	1	SLC9A3R1
PRPF4B	1.06008581597241e-36	1.10193723181922	0.449	0.425	2.61957805984941e-32	1	PRPF4B
UBL5	1.28387229577214e-36	0.846495367591648	0.553	0.594	3.17257683008255e-32	1	UBL5
SMC4	1.82624681758766e-36	1.33305934793682	0.259	0.179	4.51283851094087e-32	1	SMC4
EVL1	2.07813802248771e-36	1.01178198156223	0.473	0.456	5.13528686736938e-32	1	EVL
ZEB2	4.89528269508605e-36	0.979881123931373	0.337	0.251	1.20967330678271e-31	1	ZEB2
ZBTB38	6.36344574773986e-36	1.38433930764884	0.306	0.236	1.572471078724e-31	1	ZBTB38
ARL6IP5	8.70098083194479e-36	0.939973314822646	0.506	0.517	2.15009937338188e-31	1	ARL6IP5
AC058791.1	1.09570970554137e-35	1.04430190424064	0.432	0.386	2.70760825336329e-31	1	AC058791.1
CRIP1	2.80406281366717e-35	1.19674638067315	0.357	0.297	6.92911961885293e-31	1	CRIP1
PSMA7	3.29529176586562e-35	0.918677710804033	0.524	0.549	8.14299548263053e-31	1	PSMA7
SLC38A21	6.95454855488277e-35	0.57911379059544	0.595	0.574	1.71853849339708e-30	1	SLC38A2
SEPT7	1.09381439208222e-33	0.767256925311446	0.565	0.595	2.70292474427438e-29	1	SEPT7
MYL12A	1.26470994193006e-33	0.549136928809979	0.667	0.73	3.12522473750336e-29	1	MYL12A
AKAP91	1.40276264795317e-33	0.821765661167567	0.5	0.49	3.46636677935707e-29	1	AKAP9
PSME1	1.47003463854524e-33	0.791100418726369	0.563	0.601	3.63260259530914e-29	1	PSME1
FOSL2	2.17674754229512e-33	0.625636537403701	0.406	0.323	5.37896085176546e-29	1	FOSL2
ATF7IP	2.41276846277405e-33	1.17422862585614	0.413	0.383	5.96219214836096e-29	1	ATF7IP
HNRNPL	2.69808704255605e-33	1.23006062405574	0.362	0.311	6.66724289086026e-29	1	HNRNPL
ARPC2	3.03545111526244e-33	0.483047975938727	0.683	0.754	7.50090325092502e-29	1	ARPC2
IFI16	7.58990085498439e-33	0.722270111208043	0.538	0.539	1.87554040027519e-28	1	IFI16
RSRP11	8.18764936617759e-33	0.502356682132879	0.651	0.672	2.02325003487614e-28	1	RSRP1
LSP1	1.06506552401205e-32	0.675687258697654	0.504	0.488	2.63188341638617e-28	1	LSP1
SERF2	4.31721328583622e-32	0.365100287773729	0.769	0.802	1.06682657506299e-27	1	SERF2
MT-ND4L	1.25727833912981e-31	0.495410351085724	0.689	0.751	3.10686050382368e-27	1	MT-ND4L
CD2471	1.89728363065044e-31	1.16482668340857	0.309	0.243	4.6883775797003e-27	1	CD247
VMP1	2.29931720284854e-31	0.426723448369246	0.498	0.438	5.68184273995903e-27	1	VMP1
PRKACB	9.38847493353012e-31	1.42610343753179	0.285	0.225	2.31998604082463e-26	1	PRKACB
TAP1	1.17188622138004e-30	0.850234016487216	0.369	0.308	2.89584804165223e-26	1	TAP1
MYH9	1.27722704511247e-30	0.832147998135308	0.488	0.489	3.15615575117743e-26	1	MYH9
CDKN1B1	1.367771030741e-30	1.00298993579685	0.479	0.485	3.37989899406409e-26	1	CDKN1B
NFAT5	2.56816058092889e-30	0.937071085746198	0.312	0.239	6.34618161153339e-26	1	NFAT5
LGALS1	3.4083746077881e-30	1.04107623580032	0.331	0.26	8.42243449330516e-26	1	LGALS1
SRSF111	4.26179784701079e-30	0.845938531246697	0.483	0.479	1.05313286597484e-25	1	SRSF11
EIF5B	3.20504768193836e-29	1.07987659398273	0.42	0.396	7.91999332683788e-25	1	EIF5B
STAT4	5.09931618467046e-29	1.43368718686042	0.26	0.197	1.26009202239392e-24	1	STAT4
LEPROTL11	7.32425346987361e-29	0.722055766001847	0.488	0.445	1.80989627494047e-24	1	LEPROTL1
PTPN7	7.52610582391004e-29	1.30756336369383	0.303	0.244	1.85977601014641e-24	1	PTPN7
PNISR1	1.60922398301589e-28	0.776660286380846	0.521	0.543	3.97655338443057e-24	1	PNISR
NAP1L11	1.67396991576815e-28	0.525798801080259	0.657	0.687	4.13654705885468e-24	1	NAP1L1
ASH1L1	8.67333458108224e-28	0.989461869917959	0.404	0.376	2.14326770833123e-23	1	ASH1L
UTRN	1.01647789665808e-27	1.01694308466589	0.41	0.384	2.51181853043178e-23	1	UTRN
LPIN2	1.39866835543022e-27	1.23332456378119	0.27	0.208	3.45624937310361e-23	1	LPIN2
BPTF1	3.87365633602752e-27	0.858012071044957	0.484	0.491	9.5721921719576e-23	1	BPTF
AKNA	5.73555623602472e-27	1.19560354417848	0.356	0.318	1.41731330148407e-22	1	AKNA
ISG15	8.36796106819292e-27	0.838526789404288	0.362	0.311	2.06780685956115e-22	1	ISG15
BHLHE40	1.11929397183921e-26	0.604600398847852	0.269	0.19	2.76588733381187e-22	1	BHLHE40
IDS	1.53521655873941e-26	0.71839907123326	0.539	0.557	3.79367363830095e-22	1	IDS
ARHGDIB	2.91975678412564e-26	0.454548937333072	0.687	0.726	7.21501098925287e-22	1	ARHGDIB
HNRNPK	3.35363090367963e-26	0.488420858494963	0.65	0.732	8.28715732608274e-22	1	HNRNPK
ID21	5.80417195843918e-26	0.285478924987167	0.454	0.362	1.43426893264991e-21	1	ID2
ZNF207	8.76709931972157e-26	0.869683926454209	0.447	0.439	2.1664379128964e-21	1	ZNF207
CCSER2	9.56534984623051e-26	1.23921220690687	0.315	0.267	2.36369360050202e-21	1	CCSER2
SET	1.26606924251864e-25	0.560131022762294	0.589	0.641	3.12858370518782e-21	1	SET
DYNC1I2	2.81829568337477e-25	1.38142823878035	0.259	0.202	6.9642904631874e-21	1	DYNC1I2
MIER1	3.56736012213426e-25	1.00972521008543	0.384	0.357	8.81530359780597e-21	1	MIER1
HNRNPC	4.23614609212032e-25	0.403748735995849	0.642	0.719	1.04679406082385e-20	1	HNRNPC
MT-ND5	5.80405543396922e-25	0.338351500717469	0.844	0.861	1.43424013828813e-20	1	MT-ND5
ADAR	9.74085487474524e-25	0.924751383940729	0.369	0.333	2.4070626480983e-20	1	ADAR
N4BP2L2	1.11554378574208e-24	0.719313834787294	0.54	0.593	2.75662024894726e-20	1	N4BP2L2
DHX361	1.12433386619398e-24	0.878599959720651	0.486	0.508	2.77834141675193e-20	1	DHX36
YWHAB	8.07243621694659e-24	0.552700165545604	0.595	0.65	1.99477971356967e-19	1	YWHAB
ZFP36L21	9.23277249661718e-24	0.388103057469917	0.808	0.801	2.28151041163907e-19	1	ZFP36L2
GADD45GIP1	1.17109066318831e-23	0.289691591672327	0.153	0.277	2.89388213780464e-19	1	GADD45GIP1
HNRNPA3	1.27791131128165e-23	0.464549347158712	0.615	0.683	3.15784664130808e-19	1	HNRNPA3
ARGLU1	2.21618632725061e-23	0.879337172907853	0.477	0.505	5.47641803326897e-19	1	ARGLU1
EIF3A	3.68747055798479e-23	0.887217074324169	0.457	0.472	9.11210849583622e-19	1	EIF3A
ROCK1	4.0491835793009e-23	0.776793719228215	0.453	0.451	1.00059375428104e-18	1	ROCK1
NCL	5.28393980713458e-23	0.514263867060055	0.641	0.702	1.30571436574103e-18	1	NCL
COX6C	2.93010804381705e-22	0.729789015739547	0.516	0.574	7.24058998707631e-18	1	COX6C
SLC4A7	4.31881069237147e-22	1.38872284974667	0.265	0.22	1.06722131019191e-17	1	SLC4A7
GBP2	4.35151979163761e-22	0.606850774116555	0.341	0.281	1.07530405571157e-17	1	GBP2
LAT1	1.28005575597423e-21	1.30823771770215	0.259	0.21	3.16314577858793e-17	1	LAT
HELZ	4.79076832358338e-21	1.17271472193527	0.278	0.232	1.18384676044069e-16	1	HELZ
TMSB101	5.71479254585063e-21	0.252010775910413	0.926	0.875	1.41218238600515e-16	1	TMSB10
ZBTB20	7.01697868088222e-21	1.02409861154954	0.389	0.37	1.73396560183281e-16	1	ZBTB20
NKTR1	1.17893741712616e-20	0.921463591754593	0.431	0.433	2.91327225146046e-16	1	NKTR
MSI2	1.46981688157552e-20	1.29078234342551	0.272	0.228	3.63206449606127e-16	1	MSI2
NAP1L4	2.92742410509507e-20	1.09727329689591	0.349	0.326	7.23395770610043e-16	1	NAP1L4
SRRM11	3.64006637958079e-20	0.672077172822025	0.548	0.605	8.9949680305821e-16	1	SRRM1
KMT2C	3.98016472752458e-20	0.840335214451031	0.362	0.328	9.83538505818599e-16	1	KMT2C
SEPT6	4.25312216270673e-20	0.93311797110303	0.456	0.49	1.05098901762646e-15	1	SEPT6
ARHGAP30	4.63270377267661e-20	1.23558093440195	0.286	0.246	1.14478742926612e-15	1	ARHGAP30
PIK3R1	6.69224718113654e-20	0.903659972361034	0.397	0.363	1.65372120093065e-15	1	PIK3R1
NCOR1	1.66138332016867e-19	0.963206924032121	0.418	0.426	4.1054443224688e-15	1	NCOR1
SNRNP200	1.77839025919532e-19	1.21947071140115	0.285	0.248	4.39458016949757e-15	1	SNRNP200
SMG1	1.86634152054752e-19	0.81359230589693	0.412	0.404	4.61191653142497e-15	1	SMG1
GOLGB1	2.93815691933512e-19	0.721890196291821	0.467	0.471	7.26047956336902e-15	1	GOLGB1
ADGRE5	3.61909611282869e-19	0.704029485098224	0.385	0.353	8.94314840441097e-15	1	ADGRE5
GOLGA4	1.18033755967336e-18	0.903952208328011	0.418	0.422	2.91673214370885e-14	1	GOLGA4
FLNA	1.9278498047067e-18	0.926776890055568	0.345	0.314	4.76390965241073e-14	1	FLNA
RPS27L	1.93979737871305e-18	0.87979857258329	0.435	0.441	4.79343330253781e-14	1	RPS27L
HP1BP3	5.4504507819065e-18	0.909620808060823	0.407	0.414	1.34686089271692e-13	1	HP1BP3
KDM2A1	6.3087765608941e-18	0.997566890331582	0.344	0.323	1.55896177596254e-13	1	KDM2A
CCDC85B	8.44850730009185e-18	0.259019747806684	0.185	0.306	2.0877106389257e-13	1	CCDC85B
PTBP3	1.11764029389721e-17	0.640824101886571	0.372	0.342	2.7618009302494e-13	1	PTBP3
BAZ1B	1.12671497958031e-17	1.23135297453219	0.26	0.218	2.78422538604089e-13	1	BAZ1B
RAD21	2.21907465342811e-17	0.830873827994714	0.397	0.393	5.48355537608621e-13	1	RAD21
UBE2K	2.37795361061159e-17	1.15372108824458	0.286	0.252	5.87616116718231e-13	1	UBE2K
H2AFV	4.46453481246769e-17	0.924026470266123	0.378	0.378	1.10323119750889e-12	1	H2AFV
SRPRA	4.68377278211213e-17	0.274048435345037	0.162	0.271	1.15740709218773e-12	1	SRPRA
PPIL4	5.49953674887629e-17	0.260494118720386	0.156	0.26	1.35899052601482e-12	1	PPIL4
SMC1A	5.86423895943849e-17	1.21952473887671	0.251	0.212	1.44911208926685e-12	1	SMC1A
LRRFIP1	6.22978031500922e-17	0.51065425342861	0.527	0.56	1.53944101364193e-12	1	LRRFIP1
SRSF4	7.75921172079762e-17	1.0920387671215	0.318	0.293	1.9173788083263e-12	1	SRSF4
RIF1	8.07143606043141e-17	1.15386306995893	0.27	0.233	1.99453256489321e-12	1	RIF1
OGT	8.12181893731805e-17	1.23845258809072	0.289	0.26	2.00698267760066e-12	1	OGT
SYTL3	1.08402972659313e-16	0.859938249346892	0.329	0.291	2.67874585738429e-12	1	SYTL3
ARPP19	1.26086645146471e-16	1.15612042569943	0.284	0.254	3.11572708821445e-12	1	ARPP19
ACAP11	1.35787167801001e-16	0.992110938837375	0.413	0.437	3.35543670353053e-12	1	ACAP1
WDR821	2.03880094733484e-16	1.05598285482288	0.315	0.291	5.03808102095913e-12	1	WDR82
SPTY2D11	2.0727736291963e-16	0.928658574667098	0.336	0.314	5.12203091510697e-12	1	SPTY2D1
HERC11	2.1270738383666e-16	1.19818771813738	0.259	0.221	5.25621216198769e-12	1	HERC1
AIP	2.19900709269531e-16	0.40484351247265	0.155	0.261	5.43396642675937e-12	1	AIP
LIMS1	2.45581429864921e-16	0.652072349661487	0.292	0.243	6.06856271339205e-12	1	LIMS1
PITHD11	4.05896358811429e-16	0.349099170291783	0.183	0.299	1.00301049225892e-11	1	PITHD1
MYCBP2	4.25706683954452e-16	0.769272295123117	0.475	0.517	1.05196378671985e-11	1	MYCBP2
BTG3	5.12779602481913e-16	1.23457447698808	0.268	0.232	1.26712967569305e-11	1	BTG3
FAM96B	5.55982046007662e-16	0.350266573309411	0.178	0.293	1.37388723388953e-11	1	FAM96B
PPP1R12A	5.98674612871431e-16	0.74805441815745	0.407	0.408	1.47938483586659e-11	1	PPP1R12A
LMAN2	6.61522983976229e-16	0.284691038019143	0.158	0.261	1.63468944570366e-11	1	LMAN2
ANP32E	1.00078267066916e-15	1.14554999626178	0.309	0.288	2.47303405749057e-11	1	ANP32E
SLTM	1.55212108984279e-15	0.984431713547128	0.378	0.378	3.83544642511052e-11	1	SLTM
MUC20-OT11	2.45464555232448e-15	1.29392637914794	0.254	0.22	6.06567462434902e-11	1	MUC20-OT1
TNRC6C1	2.80553627247578e-15	1.13991286557783	0.267	0.232	6.9327606829149e-11	1	TNRC6C
BIRC6	3.44158939146303e-15	1.00662415935088	0.315	0.295	8.5045115452443e-11	1	BIRC6
MALT1	4.53526316267055e-15	0.336398813875968	0.177	0.285	1.12070888012752e-10	1	MALT1
CCDC186	5.7983526974753e-15	1.09642969039358	0.276	0.245	1.43283093507312e-10	1	CCDC186
HSP90B1	5.96280556199446e-15	0.277291077821076	0.519	0.535	1.47346888242445e-10	1	HSP90B1
MT2A	6.3016541203014e-15	0.601539309646961	0.287	0.244	1.55720174966768e-10	1	MT2A
BUD31	1.31610622648091e-14	0.267624423928809	0.189	0.302	3.25223009625698e-10	1	BUD31
TBCA	1.40377503478769e-14	0.858398216438512	0.418	0.446	3.46886848846385e-10	1	TBCA
LDLRAD4	1.43619607130853e-14	0.89230142515617	0.28	0.242	3.54898411181052e-10	1	LDLRAD4
LNPEP1	3.1480901713831e-14	0.967031364034196	0.311	0.291	7.77924562250478e-10	1	LNPEP
NDUFA5	4.78037602155491e-14	0.344276723372326	0.182	0.29	1.18127871868643e-09	1	NDUFA5
CAST	5.54565803194449e-14	0.69875172752699	0.438	0.455	1.3703875562738e-09	1	CAST
EIF4G2	6.8888689902404e-14	0.474644417239005	0.586	0.67	1.70230841617831e-09	1	EIF4G2
CD27	9.9406992201769e-14	0.409984119896901	0.167	0.266	2.45644618429791e-09	1	CD27
OFD1	1.04202441178821e-13	0.271961261005698	0.215	0.334	2.57494652396984e-09	1	OFD1
KIAA1109	1.05193590663163e-13	0.823472415422804	0.25	0.212	2.59943881887742e-09	1	KIAA1109
CELF1	1.09498492384652e-13	1.0185993223451	0.261	0.228	2.70581724531712e-09	1	CELF1
ARL6IP4	1.14517174814243e-13	0.274992581363142	0.289	0.446	2.82983390683475e-09	1	ARL6IP4
MT-ATP8	1.15690852227271e-13	0.815573573417896	0.429	0.456	2.8588366493881e-09	1	MT-ATP8
UQCRQ	1.3082723164571e-13	0.925945561711286	0.327	0.315	3.23287172119715e-09	1	UQCRQ
CSTB	1.49620855384579e-13	0.456674808867048	0.338	0.318	3.69728095740834e-09	1	CSTB
ARID5B	1.64486034481389e-13	0.935589055153844	0.401	0.404	4.06461439806959e-09	1	ARID5B
HNRNPH11	1.91621475266555e-13	0.367975565415102	0.611	0.665	4.73515827531185e-09	1	HNRNPH1
SAMD9	1.95485706194441e-13	0.799035771631713	0.296	0.266	4.83064728577084e-09	1	SAMD9
NCK21	2.03406319535479e-13	0.376431170308091	0.165	0.261	5.02637356204121e-09	1	NCK2
OST4	2.06568803189136e-13	0.472278336800791	0.584	0.662	5.10452169560675e-09	1	OST4
COX14	2.18781029791747e-13	0.405749509847213	0.169	0.271	5.40629802718387e-09	1	COX14
ARHGAP451	3.29336614531383e-13	0.332563550402411	0.19	0.297	8.13823708168499e-09	1	ARHGAP45
TBL1XR1	3.71627273025936e-13	0.874468600297265	0.319	0.303	9.1832815437439e-09	1	TBL1XR1
COX7A2L	5.0507533131693e-13	0.281657413999187	0.195	0.304	1.24809165121727e-08	1	COX7A2L
SUPT5H	7.36366118332129e-13	1.25226587575849	0.251	0.225	1.81963431501052e-08	1	SUPT5H
APBB1IP	7.48972124439045e-13	0.812347944096509	0.378	0.384	1.85078501670132e-08	1	APBB1IP
PSMD8	7.49026159362979e-13	0.310612316795312	0.218	0.337	1.85091854240186e-08	1	PSMD8
CDC40	7.61295543538759e-13	0.385022510793095	0.159	0.251	1.88123741763863e-08	1	CDC40
ATP5PB	9.0734371339618e-13	0.346483604704414	0.176	0.275	2.2421370501733e-08	1	ATP5PB
ATP6V1F	1.06900040734136e-12	0.26648122275088	0.178	0.277	2.64160690658123e-08	1	ATP6V1F
POLR2L	1.3094257964314e-12	0.873181839202737	0.388	0.413	3.23572208556163e-08	1	POLR2L
PRMT2	1.36974972017301e-12	0.966362811530149	0.327	0.316	3.38478853351953e-08	1	PRMT2
TLN1	2.22640472275292e-12	0.799956427801704	0.395	0.409	5.50166871039475e-08	1	TLN1
TMC61	2.91508832934286e-12	0.444588797686624	0.164	0.258	7.20347477063915e-08	1	TMC6
ATP5F1C	2.99381809513099e-12	0.28972517286405	0.176	0.272	7.39802389487818e-08	1	ATP5F1C
DOCK101	3.45154032648119e-12	1.1379596688938	0.273	0.251	8.52910130076766e-08	1	DOCK10
AGO2	3.60103433822692e-12	0.914592731780174	0.279	0.251	8.89851595319255e-08	1	AGO2
COQ10B	4.41964154393451e-12	0.267447105892262	0.193	0.296	1.09213762192166e-07	1	COQ10B
1961-03-01	4.59180623343938e-12	0.319777543792582	0.184	0.282	1.13468123834521e-07	1	2026-03-06
CCT6A	4.66289594363639e-12	0.32667464408839	0.204	0.312	1.15224821663199e-07	1	CCT6A
ERH	4.90423774042095e-12	0.359501083397204	0.207	0.319	1.21188618803542e-07	1	ERH
PCNP	5.15582565161871e-12	0.317149773451299	0.198	0.306	1.2740560767715e-07	1	PCNP
LSM7	6.14302532446923e-12	0.275817455608403	0.264	0.397	1.51800298792959e-07	1	LSM7
PTP4A2	7.69875420414296e-12	0.62281286578025	0.453	0.487	1.90243915138577e-07	1	PTP4A2
AHI1	8.12162123417195e-12	1.30447868379217	0.257	0.233	2.00693382317623e-07	1	AHI1
C8orf59	8.95276198240778e-12	0.26315194635088	0.233	0.353	2.21231701347279e-07	1	C8orf59
HIGD2A	1.01812068905875e-11	0.279458020042007	0.261	0.395	2.51587803473307e-07	1	HIGD2A
ZNF2921	1.0304220648468e-11	0.717252542357001	0.378	0.38	2.54627596444293e-07	1	ZNF292
SRP72	1.17863049473034e-11	0.345836606444976	0.162	0.251	2.91251381552813e-07	1	SRP72
VPS13C	1.24846344869773e-11	0.912065711097572	0.372	0.387	3.08507802807697e-07	1	VPS13C
ATP5MD	1.3147693304668e-11	0.756516472090724	0.389	0.415	3.24892649251651e-07	1	ATP5MD
EIF2S2	1.31711597462027e-11	0.890316845278714	0.373	0.387	3.25472528488416e-07	1	EIF2S2
TECR1	1.44271341795436e-11	0.372612734147181	0.162	0.251	3.56508912710702e-07	1	TECR
ARPC1B	2.0118025558109e-11	0.672938049166182	0.443	0.484	4.97136529566432e-07	1	ARPC1B
FAM107B	2.7058664172677e-11	0.681192386321358	0.484	0.536	6.6864665037102e-07	1	FAM107B
ECH1	2.90607021167796e-11	0.483798441587242	0.166	0.258	7.18119010007741e-07	1	ECH1
THUMPD11	2.91021148107973e-11	0.301549281636389	0.204	0.308	7.19142359089613e-07	1	THUMPD1
ITGA4	2.9151774486895e-11	1.17783510887752	0.271	0.253	7.20369499345663e-07	1	ITGA4
XRN1	3.28630396631415e-11	0.797219671465627	0.308	0.293	8.12078573115889e-07	1	XRN1
TNRC6B1	3.51620176090428e-11	0.584021186517791	0.496	0.549	8.68888617137056e-07	1	TNRC6B
LSM3	3.80918314566661e-11	0.280141871840605	0.168	0.257	9.41287247125676e-07	1	LSM3
TMEM50A	4.45329305520737e-11	0.854420526663952	0.327	0.322	1.10045324687229e-06	1	TMEM50A
SLU7	5.63425738272558e-11	0.299260670092444	0.174	0.263	1.39228134184532e-06	1	SLU7
CLIC1	6.28499582059319e-11	0.557527298178211	0.495	0.548	1.55308531722678e-06	1	CLIC1
PSME2	9.20244145129591e-11	0.85999976142513	0.362	0.374	2.27401530702973e-06	1	PSME2
PFDN2	1.0157109589479e-10	0.540182856312647	0.173	0.267	2.50992335065615e-06	1	PFDN2
LPXN	1.0592510495811e-10	1.28192944947637	0.255	0.238	2.61751526861986e-06	1	LPXN
MIA3	1.25964114974192e-10	0.290229436502234	0.173	0.26	3.11269924512727e-06	1	MIA3
DRAP1	1.30962627802567e-10	1.05503655760814	0.343	0.357	3.23621749562924e-06	1	DRAP1
BDP1	1.39620152789884e-10	1.0068703677648	0.325	0.326	3.45015359559081e-06	1	BDP1
FAM102A1	1.46182360658108e-10	0.425697589472058	0.184	0.278	3.61231231422252e-06	1	FAM102A
SELENOT	1.65037151919082e-10	0.301973601077461	0.237	0.356	4.07823306107243e-06	1	SELENOT
CHMP4A	1.7804684316124e-10	0.446811583579117	0.194	0.292	4.39971554135739e-06	1	CHMP4A
UBXN4	1.87536865036985e-10	0.810170622839624	0.396	0.427	4.63422347192894e-06	1	UBXN4
NDUFB1	2.00319297293004e-10	0.867502307856769	0.337	0.34	4.95009015540743e-06	1	NDUFB1
PPHLN11	2.0576343150946e-10	0.376487267230754	0.196	0.296	5.08462015603027e-06	1	PPHLN1
NDUFB9	2.1966657663032e-10	0.420214749900144	0.189	0.286	5.42818077511185e-06	1	NDUFB9
COPE	2.22768812718283e-10	0.370821044596447	0.239	0.358	5.50484013108148e-06	1	COPE
CCDC12	2.56662223448046e-10	0.553870864761335	0.165	0.253	6.34238020362467e-06	1	CCDC12
PAK2	2.62861657784316e-10	0.600364250559662	0.42	0.449	6.49557442550822e-06	1	PAK2
DNAJC7	3.35795858680488e-10	0.357058972363443	0.189	0.283	8.29785146385353e-06	1	DNAJC7
COPA	4.21153289134053e-10	0.265909176863155	0.184	0.274	1.04071189277916e-05	1	COPA
SRRM21	4.7318791307267e-10	0.476559276421145	0.549	0.64	1.16929465199388e-05	1	SRRM2
SP100	4.94211671832355e-10	0.655761833659992	0.471	0.521	1.22124646226493e-05	1	SP100
UFM1	5.14911447456129e-10	0.31916203610662	0.197	0.294	1.27239767780884e-05	1	UFM1
SRSF9	5.86694535624244e-10	0.292847695864043	0.273	0.405	1.44978086698107e-05	1	SRSF9
PRDX5	5.94584060761877e-10	0.310096866879382	0.204	0.303	1.46927667254867e-05	1	PRDX5
RBM391	7.09808580981046e-10	0.311133586573736	0.679	0.767	1.75400798446226e-05	1	RBM39
EIF4H	8.30154405671366e-10	0.310482940420309	0.189	0.279	2.05139455185451e-05	1	EIF4H
NDUFA12	8.73739056581313e-10	0.412739794629265	0.167	0.252	2.15909658271808e-05	1	NDUFA12
PDCD6	9.08444528506204e-10	0.447340773341987	0.18	0.271	2.24485727439168e-05	1	PDCD6
FMNL1	9.86279468774857e-10	0.737577757657494	0.345	0.348	2.43719519528955e-05	1	FMNL1
USP31	9.87849027940009e-10	0.253886737047554	0.19	0.281	2.44107373294256e-05	1	USP3
TLK11	1.14658835428349e-09	0.331573191293327	0.205	0.302	2.83333448226994e-05	1	TLK1
IKZF11	1.23656560937822e-09	0.711412182016298	0.42	0.452	3.05567727733453e-05	1	IKZF1
RNF7	1.47137679959946e-09	0.440860671247561	0.217	0.324	3.63591920949022e-05	1	RNF7
ZC3H13	1.54348859686286e-09	0.960140370558178	0.296	0.288	3.81411467170782e-05	1	ZC3H13
CHD41	1.68815807086015e-09	0.648672402565148	0.393	0.403	4.17160740890251e-05	1	CHD4
DOCK2	2.2877415966409e-09	1.02083853088085	0.291	0.284	5.65323825945932e-05	1	DOCK2
LMNA	2.54217429664068e-09	0.659933263424442	0.253	0.221	6.28196690442879e-05	1	LMNA
NDUFB8	2.55380531876441e-09	0.483471949644965	0.232	0.348	6.31070832319874e-05	1	NDUFB8
HSPA91	2.62354031733878e-09	0.260229968100539	0.298	0.44	6.48303047817587e-05	1	HSPA9
RNPS1	2.65763289039772e-09	0.462008255071258	0.231	0.343	6.56727663546181e-05	1	RNPS1
CMC2	3.01364870408488e-09	1.24037055709399	0.26	0.25	7.44702731266415e-05	1	CMC2
SNRPD1	3.68560523968782e-09	0.417774493286975	0.177	0.265	9.10749910779258e-05	1	SNRPD1
PARP8	3.92752447639917e-09	0.794023734291716	0.282	0.266	9.70530573363e-05	1	PARP8
WAC	4.2416635889424e-09	0.611264950614335	0.414	0.443	0.000104815748946356	1	WAC
ENO1	4.52293754128955e-09	0.766625781302493	0.422	0.465	0.000111766309582806	1	ENO1
2026-03-07	4.96594348875728e-09	0.276832260380805	0.184	0.268	0.000122713429550681	1	2026-03-07
GNB1	4.97547450900175e-09	0.690364502781492	0.331	0.329	0.000122948950591942	1	GNB1
SF3B5	5.30976456289599e-09	0.442203532332321	0.236	0.35	0.000131209592113723	1	SF3B5
SNW1	6.03880836482313e-09	0.368923438286932	0.196	0.29	0.000149224993503144	1	SNW1
AMD11	6.4368456993976e-09	0.481394764545687	0.538	0.612	0.000159060894077814	1	AMD1
PCM11	7.416758913256e-09	0.804806397708886	0.396	0.433	0.000183275529505469	1	PCM1
PSMB1	7.45750139165017e-09	0.390163255977522	0.26	0.383	0.000184282316889067	1	PSMB1
PRDX21	8.6301245638624e-09	0.343205769262148	0.222	0.324	0.000213259008097604	1	PRDX2
SYNRG1	9.05450257983853e-09	1.09763763026718	0.302	0.306	0.00022374581325039	1	SYNRG
ELOB	1.15284943330005e-08	0.683727234692984	0.439	0.501	0.000284880623462776	1	ELOB
PRKAR1A	1.20664815590701e-08	0.568577701328301	0.349	0.347	0.00029817482580618	1	PRKAR1A
GLS1	1.68289171036549e-08	0.663042944856422	0.447	0.5	0.000415859370548416	1	GLS
PLEKHA2	1.72284766172327e-08	0.836403079563484	0.279	0.266	0.000425732885688438	1	PLEKHA2
GTF3A	1.75143499399556e-08	0.400745815299975	0.25	0.366	0.000432797101366242	1	GTF3A
BZW1	1.80919894132772e-08	0.577179326315507	0.475	0.542	0.000447071150391492	1	BZW1
EWSR1	1.9638285734617e-08	0.922160415745171	0.339	0.354	0.00048528167878812	1	EWSR1
TENT5C	2.19745713686755e-08	0.846288813009006	0.378	0.401	0.000543013633091341	1	TENT5C
METAP2	2.22618749231048e-08	0.981418071386839	0.323	0.337	0.000550113191224842	1	METAP2
TRIP12	2.50111786854207e-08	0.838845145276558	0.26	0.245	0.00061805123649543	1	TRIP12
NDUFA2	2.60304158188481e-08	0.384460781708269	0.215	0.314	0.000643237605299554	1	NDUFA2
SLC38A11	2.61060742546017e-08	0.79614632995807	0.414	0.463	0.000645107200905464	1	SLC38A1
SSU72	2.81476312392573e-08	0.403028311931359	0.224	0.326	0.000695556115553287	1	SSU72
BCL2	2.83440604549688e-08	0.391900581753905	0.217	0.312	0.000700410077902734	1	BCL2
TIAL11	3.07526476439164e-08	0.4783658383497	0.195	0.284	0.000759928675928817	1	TIAL1
KIF5B	3.16906294797812e-08	0.788924667610612	0.352	0.37	0.000783107145074872	1	KIF5B
C19orf53	4.02379790404086e-08	0.332478128102925	0.297	0.434	0.000994320700067536	1	C19orf53
AC016831.5	4.44247925358104e-08	0.750943765397996	0.31	0.306	0.00109778104835241	1	AC016831.5
OCIAD1	4.45715037349389e-08	0.418714151753888	0.214	0.313	0.00110140642879408	1	OCIAD1
SMARCA2	4.52946253455009e-08	0.963301241292139	0.329	0.342	0.00111927548691267	1	SMARCA2
CCNT11	4.63058751160528e-08	0.253789843843388	0.184	0.261	0.00114426447999278	1	CCNT1
RBBP4	4.78911398002552e-08	0.975244114945086	0.269	0.262	0.00118343795560411	1	RBBP4
TPM4	4.83220696375395e-08	0.331028459429249	0.411	0.42	0.00119408666281324	1	TPM4
R3HDM21	4.97487541765122e-08	0.471596773803108	0.193	0.279	0.00122934146445579	1	R3HDM2
ATP1A11	5.11416789212304e-08	0.818981756283115	0.373	0.399	0.00126376202782252	1	ATP1A1
ROMO1	5.23329188832809e-08	1.08288225684784	0.289	0.293	0.00129319875852475	1	ROMO1
BST2	7.35285454560948e-08	0.418059574014983	0.222	0.319	0.00181696388676556	1	BST2
TGFBR21	7.77649467697093e-08	0.288893518907586	0.218	0.309	0.00192164959962629	1	TGFBR2
COPB1	9.04860394575606e-08	0.986051916248784	0.279	0.278	0.00223600052103578	1	COPB1
CYLD	9.7802007929735e-08	0.699229763379116	0.405	0.442	0.00241678541795168	1	CYLD
TTC141	1.01407177882329e-07	0.514868530254683	0.182	0.263	0.00250587277265024	1	TTC14
SRSF21	1.08693536939205e-07	0.385441000477501	0.589	0.665	0.00268592599130471	1	SRSF2
C9orf16	1.11511717873241e-07	0.420406825940618	0.236	0.342	0.00275556606036565	1	C9orf16
TMEM14B	1.12343541321095e-07	0.520218176325504	0.19	0.278	0.00277612124958558	1	TMEM14B
NDUFB4	1.18811513649348e-07	0.421574002755319	0.262	0.379	0.00293595131378904	1	NDUFB4
SNRPE	1.2512627181303e-07	0.407664706932733	0.192	0.276	0.00309199530277178	1	SNRPE
PCSK71	1.33023896501676e-07	0.936168655886792	0.284	0.278	0.00328715350645291	1	PCSK7
PNRC2	1.60853576865531e-07	0.339100958739499	0.271	0.387	0.00397485273792414	1	PNRC2
CCAR11	1.69946409821773e-07	0.990653874175297	0.259	0.251	0.00419954573310583	1	CCAR1
OGA	1.87183896908227e-07	0.801455866205853	0.308	0.31	0.00462550127649919	1	OGA
PA2G41	1.93393317036696e-07	0.86813443704763	0.324	0.339	0.00477894225729379	1	PA2G4
RBM5	2.02762634341534e-07	0.917056456752274	0.302	0.309	0.00501046745721366	1	RBM5
TPR	2.6175853742195e-07	0.633231559590959	0.419	0.463	0.0064683152182338	1	TPR
EID1	2.81215528193698e-07	0.968121114590328	0.315	0.329	0.00694911691719448	1	EID1
COTL1	3.11943400955693e-07	0.315889096196259	0.48	0.523	0.00770843338101612	1	COTL1
SUMO2	3.20755136911532e-07	0.470687078097537	0.525	0.63	0.00792618018822087	1	SUMO2
PIP4K2A	3.60894368318636e-07	0.889791254291578	0.312	0.322	0.00891806073552182	1	PIP4K2A
RWDD1	3.62343172766427e-07	0.440270803313559	0.219	0.311	0.00895386214223117	1	RWDD1
REX1BD1	3.75388704585916e-07	0.484091198049082	0.234	0.337	0.00927623027902256	1	REX1BD
DDX46	4.42152890548508e-07	0.907049594181003	0.336	0.36	0.0109260400783442	1	DDX46
RSBN1L1	4.98802006147336e-07	0.490660091423678	0.207	0.295	0.0123258963739068	1	RSBN1L
CD99	5.11326824893489e-07	0.903064095782334	0.344	0.371	0.012635397169943	1	CD99
SH3KBP1	5.32084810665249e-07	0.865259413160715	0.333	0.351	0.013148347756349	1	SH3KBP1
RBL21	5.36624877069327e-07	0.963897904457508	0.255	0.247	0.0132605373372601	1	RBL2
STK4	5.82026069827321e-07	0.363551878948468	0.604	0.696	0.0143824462115029	1	STK4
XRCC5	6.92671877446659e-07	0.739632536408056	0.409	0.468	0.0171166147635844	1	XRCC5
NEMF1	7.61186688305768e-07	0.460285474553584	0.186	0.263	0.0188096842547238	1	NEMF
KDM5A	7.92139120445317e-07	0.802750038380278	0.323	0.335	0.0195745498053242	1	KDM5A
PPM1K1	8.02250000780268e-07	0.417025285124395	0.236	0.333	0.0198243997692812	1	PPM1K
HNRNPDL1	8.06475674708602e-07	0.398360451429494	0.586	0.688	0.0199288203977243	1	HNRNPDL
NDUFA1	8.58790412787369e-07	0.711642558431198	0.42	0.494	0.0212215698903887	1	NDUFA1
LIMD2	8.98524969864241e-07	0.257607677192233	0.375	0.523	0.0222034505303153	1	LIMD2
NDUFS5	9.79015182853198e-07	0.720308092709069	0.411	0.461	0.0241924441834854	1	NDUFS5
CELF2	1.00838036369598e-06	0.406853604707573	0.492	0.555	0.0249180871672913	1	CELF2
PPP1CC	1.06763590278032e-06	0.483789993707598	0.198	0.283	0.0263823507936044	1	PPP1CC
PSMB4	1.15966228197769e-06	0.396017334382637	0.222	0.313	0.0286564146499508	1	PSMB4
CYFIP21	1.28061382059081e-06	1.04369575198102	0.267	0.267	0.0316452481206195	1	CYFIP2
RAC2	1.3724323397819e-06	0.438500737659214	0.531	0.622	0.0339141755483504	1	RAC2
WDR26	1.503834724931e-06	0.666525137415032	0.267	0.257	0.0371612598877699	1	WDR26
ARHGAP151	1.63908682919907e-06	0.399393242817463	0.254	0.357	0.0405034746363382	1	ARHGAP15
MX2	1.67025658436288e-06	0.281220748971785	0.302	0.285	0.0412737104561912	1	MX2
THRAP3	1.85564035865093e-06	0.323408085410815	0.29	0.409	0.0458547289026231	1	THRAP3
RAB2A	1.95908217460792e-06	0.267694715534909	0.215	0.299	0.0484108796167364	1	RAB2A
SSBP1	2.03920642248164e-06	0.404592110342555	0.264	0.377	0.0503908299059437	1	SSBP1
REST1	2.06398106162871e-06	0.983545605366599	0.254	0.25	0.0510030360139071	1	REST
TAOK3	2.17011883938877e-06	0.714675994211519	0.332	0.349	0.053625806640136	1	TAOK3
SSB	2.1961207145838e-06	0.398338711160078	0.255	0.359	0.0542683389780803	1	SSB
FOXN3	2.43372137102904e-06	0.904401203785377	0.292	0.299	0.0601396887994987	1	FOXN3
SETX	2.7218359064512e-06	0.540589193589028	0.366	0.384	0.0672592870843157	1	SETX
ZBTB1	2.81951387976376e-06	0.838135333492193	0.333	0.353	0.0696730074828423	1	ZBTB1
SEM1	3.04089106460565e-06	0.982160505862412	0.317	0.341	0.0751434590974701	1	SEM1
UBE2N	3.75311988968914e-06	0.548401755524237	0.225	0.32	0.0927433455941084	1	UBE2N
VPS4B	4.48206559651801e-06	0.386067941615847	0.2	0.276	0.110756322955557	1	VPS4B
ARID4B	4.66697442177122e-06	0.464906812274282	0.49	0.569	0.115325604936389	1	ARID4B
SPTAN11	5.1471409972202e-06	0.909033647226251	0.301	0.317	0.127191001182308	1	SPTAN1
SEPT11	6.01819901898694e-06	0.580767780923097	0.205	0.289	0.148715715958186	1	SEPT1
SUN21	6.26598222835223e-06	1.01551851020246	0.258	0.257	0.154838686844812	1	SUN2
TAPBP	6.38939593414892e-06	0.546931870215831	0.45	0.52	0.157888362928754	1	TAPBP
PSMB9	6.66646988258204e-06	0.686844737278885	0.396	0.443	0.164735137268485	1	PSMB9
TIPARP	6.75375446831111e-06	0.314853691749783	0.24	0.324	0.166892026666436	1	TIPARP
PSIP11	6.8408713197084e-06	0.387187990801392	0.273	0.379	0.169044771181314	1	PSIP1
NDUFV2	7.08538766776031e-06	0.342940311470488	0.265	0.37	0.175087014658025	1	NDUFV2
U2SURP1	7.47333896391059e-06	0.414910515010177	0.258	0.358	0.184673679137194	1	U2SURP
TBC1D10C1	7.84997884124189e-06	0.594700117175452	0.2	0.281	0.193980827145928	1	TBC1D10C
NCOA3	7.90583953255228e-06	0.290120295711671	0.219	0.298	0.195361200688899	1	NCOA3
RBM6	8.21398770866165e-06	0.452433936633588	0.224	0.311	0.202975850268738	1	RBM6
P2RY10	9.18902492177321e-06	0.522101595829187	0.187	0.258	0.227069994841938	1	P2RY10
SPCS2	9.58403909569261e-06	0.354707992421557	0.292	0.404	0.23683119009366	1	SPCS2
COX5B	1.03917167656418e-05	0.291121298795533	0.335	0.476	0.256789712995774	1	COX5B
GGNBP21	1.06996467200044e-05	0.414174481267062	0.23	0.316	0.26439897009803	1	GGNBP2
GSPT1	1.12418389293859e-05	0.703803155042398	0.359	0.388	0.277797081784055	1	GSPT1
SNRPD3	1.13703776964098e-05	0.512460648509612	0.229	0.323	0.280973403255982	1	SNRPD3
CYTH1	1.1635954111108e-05	0.866317507329114	0.302	0.316	0.287536062039591	1	CYTH1
COX8A	1.20879442018061e-05	0.694563622326471	0.398	0.459	0.29870518917083	1	COX8A
KLF13	1.29073685415094e-05	0.51115626466456	0.242	0.337	0.318953984029239	1	KLF13
RANBP21	1.31442859889432e-05	0.692775903019998	0.374	0.402	0.324808451072774	1	RANBP2
ADD31	1.40577319167633e-05	0.343693829853699	0.229	0.31	0.347380613395137	1	ADD3
LYST	1.43621268295989e-05	0.561554000367656	0.315	0.313	0.354902516086219	1	LYST
PRMT91	1.47969443747907e-05	0.408816250903874	0.227	0.309	0.365647292445453	1	PRMT9
SH3BGRL	1.59513755922734e-05	0.354019310791731	0.302	0.422	0.394174442260668	1	SH3BGRL
DNAJA2	1.67452874136584e-05	0.495731587872453	0.202	0.279	0.413792797278913	1	DNAJA2
URI11	1.77957502565457e-05	0.555961497562373	0.205	0.286	0.439750784589501	1	URI1
POLR2A1	1.81957614731346e-05	0.686916469937084	0.357	0.377	0.449635461762629	1	POLR2A
YWHAQ	2.0185477886391e-05	0.426227518101818	0.276	0.387	0.498803344050609	1	YWHAQ
NDUFA3	2.09881690474974e-05	0.988117229372463	0.311	0.341	0.518638645332708	1	NDUFA3
NDUFB7	2.788959201767e-05	0.5636742695592	0.183	0.255	0.689179708348645	1	NDUFB7
RCAN31	3.20612779041322e-05	0.884465303263103	0.285	0.294	0.792266238289011	1	RCAN3
COX17	3.22993750972583e-05	0.966972131887058	0.278	0.289	0.798149858028349	1	COX17
LSM8	3.57911894729868e-05	0.539997441009515	0.239	0.333	0.884436083066977	1	LSM8
DYNC1H11	3.64985408599807e-05	0.630086824920365	0.375	0.402	0.901915443190983	1	DYNC1H1
BBX	3.65564273547123e-05	0.417321325408424	0.277	0.382	0.903345876362295	1	BBX
MED4	3.85712299261358e-05	0.504279227434429	0.191	0.263	0.953133662704741	1	MED4
RBX1	3.86238056357107e-05	0.901976022780601	0.285	0.301	0.954432861064046	1	RBX1
HMGN2	3.88502945793374e-05	0.476056441313563	0.481	0.57	0.960029629350007	1	HMGN2
ASXL11	4.01609802096498e-05	0.407537605497034	0.223	0.302	0.992417981960655	1	ASXL1
NOP561	4.41252245379929e-05	0.45462133810553	0.277	0.383	1	1	NOP56
ATF41	4.53877195036354e-05	0.492117309054857	0.473	0.541	1	1	ATF4
YY1	4.54779972109437e-05	0.658912826443501	0.373	0.416	1	1	YY1
ABRACL	4.69136308801277e-05	0.912715435004932	0.29	0.306	1	1	ABRACL
TANK	4.80618973285749e-05	0.436053017724579	0.34	0.355	1	1	TANK
GTF2I	4.95954787680117e-05	0.698565369964085	0.303	0.315	1	1	GTF2I
CEP350	5.29431120029402e-05	0.797929087042429	0.3	0.315	1	1	CEP350
BIRC2	5.49871716496286e-05	0.305644556648076	0.225	0.301	1	1	BIRC2
NONO	5.56573949414351e-05	0.855927420505939	0.292	0.31	1	1	NONO
TERF2IP	6.26249932628494e-05	0.698964384946822	0.405	0.464	1	1	TERF2IP
DHX91	6.79513370011425e-05	0.482668128460685	0.188	0.256	1	1	DHX9
MAGOH	7.3332647889442e-05	0.58563925226165	0.208	0.287	1	1	MAGOH
WDR33	7.40588197189641e-05	0.69676350244738	0.194	0.269	1	1	WDR33
VCP	7.45242442441047e-05	0.533865540049828	0.214	0.292	1	1	VCP
NDUFA4	8.37703217683588e-05	0.508078121891631	0.476	0.578	1	1	NDUFA4
PER11	8.88731484448432e-05	0.489042461717113	0.226	0.309	1	1	PER1
HADHA	9.63839763265584e-05	0.490962086544462	0.208	0.284	1	1	HADHA
USP8	9.88317974264579e-05	0.345241206356867	0.243	0.325	1	1	USP8
GUK1	0.000106698332387516	0.713311153491994	0.394	0.461	1	1	GUK1
SRP9	0.00010718038553085	0.457747499897528	0.206	0.28	1	1	SRP9
TM9SF3	0.000107918201535446	0.709656998941161	0.255	0.255	1	1	TM9SF3
SYNCRIP	0.000117868761142317	0.812401197518369	0.28	0.292	1	1	SYNCRIP
PRPF8	0.0001354700354795	0.537003565360471	0.185	0.251	1	1	PRPF8
RAB8B	0.000146849738197572	0.593879728426376	0.323	0.34	1	1	RAB8B
TUT41	0.000188756761631433	0.475703678420356	0.298	0.411	1	1	TUT4
KHDRBS1	0.000193626214256835	0.408755874495463	0.305	0.42	1	1	KHDRBS1
ARID1B1	0.000202600387496227	0.658058699668558	0.393	0.448	1	1	ARID1B
CNOT2	0.000208935069347942	0.470751541551084	0.244	0.325	1	1	CNOT2
SERINC3	0.000229861597111721	0.33618927492343	0.235	0.312	1	1	SERINC3
NDUFC2	0.000230056748020963	0.634533415021179	0.187	0.254	1	1	NDUFC2
TAX1BP1	0.000233925819315203	0.52535064085267	0.385	0.432	1	1	TAX1BP1
THOC21	0.0002434686801845	0.856922437894012	0.262	0.269	1	1	THOC2
TCEA1	0.000250844721405284	0.346090031514383	0.303	0.413	1	1	TCEA1
BLOC1S1	0.000254535430753689	0.399860530922718	0.215	0.289	1	1	BLOC1S1
RPS26	0.000275168341848934	0.349622412296537	0.588	0.695	1	1	RPS26
SNRPB	0.000288353388041439	0.414513489216079	0.34	0.478	1	1	SNRPB
KAT6A	0.000297414754500266	0.689721264485141	0.322	0.346	1	1	KAT6A
HNRNPAB1	0.000337700782897572	0.342955377755054	0.319	0.433	1	1	HNRNPAB
RAP1A	0.000340895642697068	0.266890835476734	0.294	0.397	1	1	RAP1A
CCDC107	0.000358715722085542	0.611815381258517	0.188	0.251	1	1	CCDC107
PSMB6	0.000358893995191386	0.621970991783853	0.185	0.251	1	1	PSMB6
SEPT91	0.000378475735441338	0.461516765210405	0.305	0.423	1	1	SEPT9
UGP2	0.000405956936713864	0.532718348464486	0.238	0.312	1	1	UGP2
RTF1	0.000434917513467217	0.832444602325304	0.293	0.313	1	1	RTF1
PSMB3	0.000474398042663139	0.25056296886573	0.234	0.307	1	1	PSMB3
G3BP2	0.000476328910643777	0.706017787525129	0.417	0.493	1	1	G3BP2
ARID1A1	0.000504305302396502	0.852172096333543	0.262	0.271	1	1	ARID1A
DDX27	0.000511105433904924	0.835009698648417	0.318	0.351	1	1	DDX27
GRK2	0.000537157419665217	0.478853011842405	0.219	0.292	1	1	GRK2
PRDM2	0.000587827363226654	0.489789029681595	0.425	0.483	1	1	PRDM2
PDE3B1	0.000662381056318958	0.819743101597907	0.267	0.271	1	1	PDE3B
IK	0.000695844885372334	0.779951736481483	0.34	0.383	1	1	IK
SMARCA5	0.00070539307005076	0.726533470393047	0.377	0.438	1	1	SMARCA5
SKP11	0.000708273949279796	0.319514419499872	0.57	0.683	1	1	SKP1
COPS9	0.00070939913668012	0.893758378444642	0.296	0.329	1	1	COPS9
CUL3	0.000726787478689591	0.362385924189464	0.234	0.309	1	1	CUL3
NASP1	0.000761729689447056	0.574932264987357	0.42	0.489	1	1	NASP
USP9X	0.000823997148521964	0.653087229253584	0.25	0.251	1	1	USP9X
FKBP5	0.000885141193528957	0.35362640262882	0.263	0.34	1	1	FKBP5
TCF25	0.00097141754783254	0.733596804624333	0.364	0.424	1	1	TCF25
ATP5PD	0.000995475594908796	0.525840666791935	0.244	0.329	1	1	ATP5PD
ABCF1	0.00102449278980175	0.906250575416821	0.279	0.299	1	1	ABCF1
MGAT4A1	0.00103386519588565	0.939370349177398	0.256	0.268	1	1	MGAT4A
ATP5F1A	0.00107065883575473	0.571016453423107	0.252	0.343	1	1	ATP5F1A
SEPT2	0.00109232099959973	0.944155585189281	0.262	0.278	1	1	SEPT2
DUSP5	0.00111045705475722	0.336213363296567	0.239	0.308	1	1	DUSP5
ATP5MPL	0.00118656448432095	0.69885606473798	0.354	0.404	1	1	ATP5MPL
JTB	0.0012037411988551	0.493546855689434	0.306	0.421	1	1	JTB
DOCK8	0.00120633085534545	0.581842897555392	0.385	0.446	1	1	DOCK8
IL6ST1	0.00132269322689464	0.393446590860797	0.263	0.34	1	1	IL6ST
WBP11	0.0013620265412766	0.637969030530854	0.215	0.289	1	1	WBP11
NSD3	0.00140711093809209	0.624010462372175	0.417	0.493	1	1	NSD3
GPR183	0.0014282799280801	0.471740659599999	0.442	0.464	1	1	GPR183
KANSL11	0.00145087559145963	0.764015792622381	0.302	0.328	1	1	KANSL1
KRR1	0.00147188263450689	1.13022293662409	0.284	0.312	1	1	KRR1
PCNX41	0.00160993984801819	0.427259780101334	0.204	0.261	1	1	PCNX4
TMPO	0.00162701466531707	0.56367178211922	0.224	0.297	1	1	TMPO
YTHDC11	0.00164672918771162	0.340126601361686	0.33	0.445	1	1	YTHDC1
SFPQ1	0.00170810632411776	0.314475652585942	0.585	0.701	1	1	SFPQ
FXR1	0.00174562907692142	0.717886300535725	0.366	0.425	1	1	FXR1
PSMA1	0.00178575333751819	0.590092190094575	0.228	0.306	1	1	PSMA1
GLIPR1	0.00184242692413601	0.692296904979707	0.348	0.383	1	1	GLIPR1
OCIAD2	0.00190616771245883	0.624026248259533	0.228	0.306	1	1	OCIAD2
GNAI2	0.00195148976745945	0.436861755795574	0.471	0.57	1	1	GNAI2
TRIM22	0.00212273060089317	0.680108609277042	0.311	0.339	1	1	TRIM22
LSM14A	0.00221561121767867	0.57145421854131	0.222	0.295	1	1	LSM14A
CIB1	0.00228841742300756	0.412393346900352	0.347	0.474	1	1	CIB1
UPF2	0.00229943519598253	0.428481806589175	0.242	0.315	1	1	UPF2
PSMA3	0.00247247199447861	0.678482240576985	0.204	0.271	1	1	PSMA3
MED13	0.00249697575904588	0.699224880401276	0.26	0.27	1	1	MED13
VAMP8	0.00259982536864187	0.864787681734376	0.275	0.299	1	1	VAMP8
CDK131	0.00261561122279822	0.728732112190784	0.311	0.341	1	1	CDK13
PPP4R3B	0.00317224073186948	0.574357965423117	0.196	0.257	1	1	PPP4R3B
CSK	0.0035144972432192	0.538628757338266	0.215	0.281	1	1	CSK
HNRNPD	0.00356941885621764	0.617580214317385	0.393	0.466	1	1	HNRNPD
CDV3	0.00369143174332504	0.540242886913336	0.416	0.495	1	1	CDV3
PLP2	0.00400018422341865	0.571621094857154	0.215	0.281	1	1	PLP2
XRCC6	0.00429724622248962	0.513646529219152	0.29	0.392	1	1	XRCC6
AES1	0.00430389676355973	0.261907986681486	0.404	0.534	1	1	AES
DYNLT1	0.0047960097249409	0.408320584201466	0.198	0.252	1	1	DYNLT1
RNF1391	0.00480444330576582	0.45706138191836	0.25	0.321	1	1	RNF139
STAG2	0.00509510750186286	0.580475327329839	0.349	0.392	1	1	STAG2
JAK1	0.00514270401141889	0.440369044619394	0.482	0.591	1	1	JAK1
COX6B1	0.00517754951713549	0.343943747139262	0.391	0.536	1	1	COX6B1
TRAM1	0.005249038484396	0.535388424645598	0.224	0.292	1	1	TRAM1
DDX181	0.00545728382109879	0.264100535089724	0.398	0.521	1	1	DDX18
NDUFB2	0.00563522324040219	0.748178523724966	0.332	0.384	1	1	NDUFB2
SNRPB2	0.00613727932709114	0.905587035106093	0.307	0.351	1	1	SNRPB2
ENSA	0.00622230212410732	0.48026027122074	0.273	0.361	1	1	ENSA
RSRC21	0.00630004755268382	0.432082926609481	0.482	0.576	1	1	RSRC2
PET100	0.00631345278948443	0.846884214809543	0.279	0.307	1	1	PET100
ZNF6381	0.0066043776505289	0.533105605869179	0.228	0.294	1	1	ZNF638
BRK1	0.00663243125173767	0.534655859551648	0.24	0.314	1	1	BRK1
RSF11	0.00672163670674529	0.740617945319769	0.333	0.38	1	1	RSF1
DYNLRB1	0.00704863783353455	0.951265044208361	0.249	0.27	1	1	DYNLRB1
NUDT41	0.00837541869586724	0.592936438349889	0.233	0.3	1	1	NUDT4
BCLAF11	0.00839765439017676	0.549956842769675	0.444	0.536	1	1	BCLAF1
PSMA4	0.00842371148106591	0.706588247787486	0.257	0.27	1	1	PSMA4
COX5A	0.0085225298617317	0.680254510961979	0.194	0.25	1	1	COX5A
TSC22D21	0.00906422253913327	0.309545599173147	0.247	0.308	1	1	TSC22D2
ARHGAP9	0.00918405451254321	0.450761623486388	0.215	0.272	1	1	ARHGAP9
KRAS	0.00926519934493769	0.464913819573393	0.222	0.283	1	1	KRAS
USP361	0.00977130471972919	0.756474659649661	0.287	0.314	1	1	USP36
TOP1	0.00992473053632909	0.262317851229339	0.381	0.502	1	1	TOP1
PSMB8	0.00997840010484881	0.497454750513976	0.29	0.384	1	1	PSMB8
ICA1	0	3.61546790330949	0.255	0.023	0	2	ICA1
MAGEH1	0	3.32362074053759	0.308	0.045	0	2	MAGEH1
GCNT4	0	2.97079020815917	0.263	0.029	0	2	GCNT4
TNFSF8	0	2.96889317933653	0.493	0.06	0	2	TNFSF8
MAL1	0	2.61318710434924	0.516	0.08	0	2	MAL
AP3M2	0	2.30647712249992	0.581	0.106	0	2	AP3M2
CHRM3-AS2	0	2.25950538250239	0.385	0.062	0	2	CHRM3-AS2
PGAP1	0	2.24170364276108	0.34	0.063	0	2	PGAP1
CRYBG1	0	2.20685486460453	0.804	0.221	0	2	CRYBG1
IL7R2	0	2.1482510544194	0.975	0.339	0	2	IL7R
NDFIP11	0	2.00860869952047	0.785	0.273	0	2	NDFIP1
FKBP51	0	1.97666084674899	0.838	0.266	0	2	FKBP5
CCR7	0	1.94854663465955	0.829	0.34	0	2	CCR7
TBC1D41	0	1.89267419346126	0.451	0.093	0	2	TBC1D4
CD281	0	1.82175599984132	0.554	0.114	0	2	CD28
SC5D	0	1.76803146905954	0.822	0.288	0	2	SC5D
GIMAP11	0	1.64884789967092	0.446	0.116	0	2	GIMAP1
SARAF	0	1.63259530079449	0.995	0.674	0	2	SARAF
TRAT11	0	1.62364666934367	0.536	0.135	0	2	TRAT1
NSMCE3	0	1.61260021806693	0.749	0.27	0	2	NSMCE3
ARL4C1	0	1.61041099656086	0.867	0.355	0	2	ARL4C
LEPROTL12	0	1.60163154950075	0.918	0.392	0	2	LEPROTL1
RGCC1	0	1.59832949658454	0.858	0.362	0	2	RGCC
LEF11	0	1.56814873582248	0.561	0.147	0	2	LEF1
ITM2A1	0	1.55832952599546	0.628	0.202	0	2	ITM2A
ICOS1	0	1.55300555814253	0.522	0.124	0	2	ICOS
FAM177A1	0	1.55216582412452	0.882	0.39	0	2	FAM177A1
CD271	0	1.54307278049692	0.593	0.211	0	2	CD27
HIST1H1D	0	1.52285476476816	0.512	0.155	0	2	HIST1H1D
LDHB1	0	1.50854367198211	0.943	0.459	0	2	LDHB
UGP21	0	1.50432701954743	0.692	0.253	0	2	UGP2
PIK3IP11	0	1.50098809439044	0.898	0.363	0	2	PIK3IP1
FXYD5	0	1.49617436512709	0.928	0.443	0	2	FXYD5
ITK2	0	1.47725086579341	0.607	0.161	0	2	ITK
KLF2	0	1.47116128658496	0.817	0.542	0	2	KLF2
OXNAD11	0	1.44204465703875	0.538	0.15	0	2	OXNAD1
TSHZ21	0	1.39871056806448	0.376	0.087	0	2	TSHZ2
NDUFV21	0	1.39863089620229	0.738	0.308	0	2	NDUFV2
ARID5A	0	1.37711997644241	0.727	0.267	0	2	ARID5A
SPOCK22	0	1.3555952073392	0.852	0.315	0	2	SPOCK2
SYTL31	0	1.35164074726036	0.739	0.24	0	2	SYTL3
CD4	0	1.30841861418364	0.389	0.087	0	2	CD4
CD71	0	1.30793533406485	0.82	0.27	0	2	CD7
SAMHD1	0	1.29422215004003	0.668	0.199	0	2	SAMHD1
RPS4X	0	1.27701153412679	1	0.823	0	2	RPS4X
C12orf571	0	1.26748412975933	0.915	0.456	0	2	C12orf57
CD3D2	0	1.26529694783441	0.972	0.382	0	2	CD3D
IPCEF11	0	1.26311963613682	0.559	0.167	0	2	IPCEF1
CD3E2	0	1.23266026370852	0.955	0.366	0	2	CD3E
GPR1831	0	1.19988052500218	0.859	0.411	0	2	GPR183
SOD11	0	1.18750715617098	0.945	0.555	0	2	SOD1
PPP1R21	0	1.13363239257646	0.84	0.421	0	2	PPP1R2
RPS31	0	1.11935923720156	0.999	0.833	0	2	RPS3
TSC22D3	0	1.10864811263719	0.988	0.683	0	2	TSC22D3
CNOT6L1	0	1.10354109147765	0.907	0.447	0	2	CNOT6L
PTGER41	0	1.09053437943548	0.661	0.234	0	2	PTGER4
RPS61	0	1.08808990371865	0.999	0.837	0	2	RPS6
RPL33	0	1.07594476981417	0.999	0.82	0	2	RPL3
NOP531	0	1.06548148749596	0.976	0.602	0	2	NOP53
LTB	0	1.06108644622347	0.947	0.517	0	2	LTB
RPL101	0	1.03674176246288	1	0.856	0	2	RPL10
RPS121	0	1.03606847657265	0.999	0.853	0	2	RPS12
RPL131	0	1.03193475366963	1	0.862	0	2	RPL13
RPL321	0	1.02460439754801	1	0.851	0	2	RPL32
EIF3H	0	1.02323031325157	0.902	0.491	0	2	EIF3H
RPL29	0	1.02038901649351	1	0.813	0	2	RPL29
RPS3A1	0	1.01730629190212	0.999	0.842	0	2	RPS3A
RPS131	0	1.00820749415475	1	0.815	0	2	RPS13
EIF3F	0	1.0078786961236	0.909	0.497	0	2	EIF3F
RPL191	0	1.00180225721247	1	0.843	0	2	RPL19
NDUFS51	0	1.00141251824246	0.847	0.405	0	2	NDUFS5
CD3G2	0	0.994836141485885	0.876	0.338	0	2	CD3G
RPS15A1	0	0.985794010405946	0.999	0.841	0	2	RPS15A
EIF3K	0	0.972863816115464	0.92	0.532	0	2	EIF3K
RACK1	0	0.964088767743309	0.997	0.77	0	2	RACK1
RPL51	0	0.960444163111881	0.998	0.796	0	2	RPL5
EEF1A11	0	0.957933479807759	1	0.901	0	2	EEF1A1
EEF1D1	0	0.952348490629705	0.997	0.739	0	2	EEF1D
RPS141	0	0.951305698992344	0.999	0.852	0	2	RPS14
RPL35A1	0	0.936079795634734	1	0.833	0	2	RPL35A
RPS51	0	0.935873039216081	0.996	0.766	0	2	RPS5
RPL61	0	0.918296488702395	0.999	0.821	0	2	RPL6
TPT11	0	0.915640860208252	1	0.981	0	2	TPT1
RPL111	0	0.912979496343176	1	0.846	0	2	RPL11
RPS19	0	0.912957044052541	1	0.851	0	2	RPS19
RPL301	0	0.912929494584364	0.999	0.879	0	2	RPL30
RPS251	0	0.902792800730964	0.998	0.833	0	2	RPS25
NACA1	0	0.900254092970683	0.997	0.797	0	2	NACA
RPS71	0	0.89834979568266	0.999	0.816	0	2	RPS7
RPSA1	0	0.897725947407151	0.998	0.778	0	2	RPSA
RPL10A1	0	0.89573933240376	0.999	0.784	0	2	RPL10A
RPL141	0	0.89511708283483	0.999	0.818	0	2	RPL14
RPL7A	0	0.894731384379601	1	0.819	0	2	RPL7A
RPS181	0	0.892357762510324	1	0.855	0	2	RPS18
RPL261	0	0.884995235323947	0.997	0.807	0	2	RPL26
RPS22	0	0.884719364616095	1	0.859	0	2	RPS2
RPL181	0	0.878642212498993	1	0.82	0	2	RPL18
RPS27A1	0	0.87005632913321	1	0.865	0	2	RPS27A
RPL42	0	0.868536039762659	0.995	0.737	0	2	RPL4
RPS81	0	0.858374984858817	1	0.845	0	2	RPS8
RPS101	0	0.85597918216446	0.995	0.68	0	2	RPS10
RPL221	0	0.853829025203733	0.998	0.789	0	2	RPL22
BTF31	0	0.851732392691099	0.99	0.7	0	2	BTF3
TRAC2	0	0.849466246446801	0.903	0.379	0	2	TRAC
RPS161	0	0.844471560230592	0.999	0.837	0	2	RPS16
EEF1B21	0	0.841865582331372	0.992	0.733	0	2	EEF1B2
RPS151	0	0.830054812671428	0.999	0.842	0	2	RPS15
RPL241	0	0.817286008359321	0.999	0.821	0	2	RPL24
NPM11	0	0.804642538004524	0.992	0.713	0	2	NPM1
RPL91	0	0.804335397784231	1	0.841	0	2	RPL9
RPL341	0	0.80272448431572	1	0.869	0	2	RPL34
PFDN51	0	0.794853104343551	0.995	0.732	0	2	PFDN5
RPS231	0	0.789090988344909	0.999	0.831	0	2	RPS23
CD21	0	0.771322337526132	0.89	0.382	0	2	CD2
RPL18A	0	0.742496204521014	1	0.842	0	2	RPL18A
RPL361	0	0.740526358901587	1	0.834	0	2	RPL36
RPL281	0	0.731924182835562	1	0.897	0	2	RPL28
RPL271	0	0.726551922332412	0.996	0.792	0	2	RPL27
RPL121	0	0.726231746856683	0.999	0.827	0	2	RPL12
UBA521	0	0.708575319100832	0.998	0.85	0	2	UBA52
RPL151	0	0.691288727793395	0.999	0.838	0	2	RPL15
RPL23A1	0	0.672597877329619	0.999	0.835	0	2	RPL23A
RPL411	0	0.664582612997988	1	0.917	0	2	RPL41
RPLP11	0	0.654857263628265	1	0.89	0	2	RPLP1
RPS281	0	0.654092856670148	0.999	0.86	0	2	RPS28
RPL371	0	0.619965867893462	1	0.873	0	2	RPL37
RPS271	0	0.609250559474049	1	0.9	0	2	RPS27
RGS101	7.45883535964265e-308	1.03516585867897	0.728	0.291	1.84315280572129e-303	2	RGS10
IL321	4.26381487005721e-307	0.679761279623063	0.972	0.46	1.05363129253984e-302	2	IL32
BTG1	1.01478742762798e-305	0.693442947261556	0.999	0.886	2.50764121241151e-301	2	BTG1
RNF1251	1.2117367528346e-303	1.35194493933904	0.564	0.193	2.99432268992958e-299	2	RNF125
ISCA1	3.24007509352789e-300	1.29276623815186	0.592	0.212	8.00654956361676e-296	2	ISCA1
SESN31	4.49669049165025e-296	1.46558046026133	0.621	0.248	1.11117718739169e-291	2	SESN3
EIF3E1	1.71648191564047e-294	0.878523785425047	0.961	0.596	4.24159846173917e-290	2	EIF3E
TXK1	5.35393650022434e-294	1.59116724410442	0.382	0.096	1.32301124857044e-289	2	TXK
JUND	1.03155841318054e-293	0.711736130870467	0.999	0.86	2.54908399481044e-289	2	JUND
RAN	5.80132840631016e-293	0.916683052781558	0.898	0.468	1.4335662624833e-288	2	RAN
RETREG11	6.2737532439814e-292	1.67180521372131	0.401	0.107	1.55030716412024e-287	2	RETREG1
IKZF12	6.32995127664776e-292	1.0178283323099	0.82	0.401	1.56419425997243e-287	2	IKZF1
DCTN61	1.82514354187007e-287	1.44472902091159	0.497	0.162	4.51011220631513e-283	2	DCTN6
VSIR	1.17032921002634e-282	0.836169144696122	0.49	0.151	2.89200051089609e-278	2	VSIR
RPL81	9.81129924465098e-282	0.644228330200082	0.998	0.82	2.4244701563457e-277	2	RPL8
COX7C	1.73863217154017e-281	0.747499868479945	0.99	0.709	4.29633395909292e-277	2	COX7C
GPR18	2.11508166768699e-281	1.57556051760756	0.514	0.182	5.22657830902133e-277	2	GPR18
CTLA41	1.63945757889684e-280	1.17597621984847	0.394	0.101	4.05126362321198e-276	2	CTLA4
BATF	2.14410472133854e-280	1.68244497483014	0.393	0.107	5.29829717689966e-276	2	BATF
PIK3R11	4.33159879372132e-278	0.988494434018303	0.722	0.323	1.07038137791647e-273	2	PIK3R1
HSPA81	1.28968815399272e-277	0.839040742863307	0.994	0.76	3.18694839733141e-273	2	HSPA8
MZT2B1	2.61707149686218e-277	0.92566188884375	0.87	0.463	6.46704537589612e-273	2	MZT2B
LPAR2	1.15500551773207e-275	1.21726161384335	0.305	0.066	2.85413413486771e-271	2	LPAR2
RPL351	2.93457859743161e-275	0.628750793643999	0.999	0.817	7.25163717211326e-271	2	RPL35
GSPT11	2.60333009272362e-273	1.01459084358402	0.741	0.339	6.43308899212934e-269	2	GSPT1
ETS11	4.32478822677306e-272	0.827631725667257	0.924	0.52	1.06869841871789e-267	2	ETS1
RPS241	1.97535716234229e-270	0.578434025882562	0.999	0.857	4.88130508386404e-266	2	RPS24
ARHGDIB1	2.40054133219529e-270	0.760291312957288	0.974	0.689	5.93197768598779e-266	2	ARHGDIB
FAU1	1.2688573077247e-269	0.585531438947683	0.998	0.876	3.1354732931185e-265	2	FAU
EIF3G	5.56122026347424e-268	0.953761597870836	0.841	0.432	1.37423313930712e-263	2	EIF3G
PASK	1.00895528432903e-265	2.16039558161305	0.254	0.049	2.49322940310546e-261	2	PASK
CD2472	2.09000578762822e-265	0.772096740616876	0.596	0.209	5.16461330180809e-261	2	CD247
ARID5B1	7.01145376736249e-265	1.19330999551408	0.746	0.36	1.73260034045294e-260	2	ARID5B
FLT3LG	9.96565507864608e-265	1.7696514892744	0.317	0.075	2.46261302648423e-260	2	FLT3LG
KLF3	1.48101655593372e-262	1.15883940199727	0.557	0.203	3.65974001136781e-258	2	KLF3
RPS91	3.56184105361437e-261	0.595234889083737	0.999	0.887	8.80166542758646e-257	2	RPS9
RPL211	4.40943920520973e-261	0.648358818010246	1	0.858	1.08961652199938e-256	2	RPL21
CD40LG	6.81426458301173e-261	2.06872045266715	0.273	0.056	1.68387292110803e-256	2	CD40LG
C19orf531	6.85846019532974e-261	0.946689649648171	0.77	0.372	1.69479409886793e-256	2	C19orf53
RHBDD2	4.32186590290561e-260	1.75763	0.314	0.075	1.06797628326701e-255	2	RHBDD2
GIMAP71	5.41255625058553e-260	1.08809589536401	0.581	0.211	1.33749677508219e-255	2	GIMAP7
MRPL1	3.79453742485458e-259	1.36011495521118	0.527	0.191	9.37668143055816e-255	2	MRPL1
RPL36AL	3.0459431937203e-258	0.713298042613731	0.984	0.704	7.52683022600223e-254	2	RPL36AL
CUTA1	8.48765095142602e-258	1.05797329057551	0.696	0.31	2.09738342660688e-253	2	CUTA
DYNLT11	1.25500716971664e-257	0.850869034979081	0.568	0.204	3.10124821708679e-253	2	DYNLT1
MRPL57	1.38818430168016e-255	1.20262770100596	0.557	0.211	3.43034222788184e-251	2	MRPL57
SMDT1	4.05742888533998e-255	0.987442059958555	0.795	0.402	1.00263125185636e-250	2	SMDT1
NOSIP1	8.58622470317194e-254	1.32187795115409	0.563	0.217	2.12174198640082e-249	2	NOSIP
SMAP2	6.06551775739351e-253	0.740983257674099	0.948	0.54	1.49885009302951e-248	2	SMAP2
P2RY101	5.92291238580708e-251	1.22408732095735	0.556	0.211	1.46361087965679e-246	2	P2RY10
RSL1D1	1.05916500967911e-249	0.960774240602565	0.751	0.359	2.61730265541804e-245	2	RSL1D1
IL6ST2	7.8958658215814e-249	1.04170191737014	0.679	0.286	1.95114740317098e-244	2	IL6ST
UBXN1	2.98212993848937e-246	0.910488906987069	0.82	0.416	7.36914129100109e-242	2	UBXN1
SESN1	2.81856338752233e-243	1.94015914101147	0.356	0.102	6.96495198690642e-239	2	SESN1
COMMD61	3.27317422976543e-243	0.784888757881284	0.949	0.615	8.08834083917335e-239	2	COMMD6
TRBC22	3.1281039075307e-240	0.967956383765515	0.835	0.474	7.72985756589912e-236	2	TRBC2
COX4I11	2.82057109335349e-237	0.707044338114281	0.983	0.686	6.96991322878582e-233	2	COX4I1
RPLP21	2.14802887341217e-234	0.57037450385696	1	0.846	5.30799414908881e-230	2	RPLP2
ZNF831	5.63858307783912e-234	1.41365547105144	0.327	0.084	1.39335026436483e-229	2	ZNF831
SSR2	3.08903773335341e-233	0.81760351943815	0.853	0.468	7.6333211428896e-229	2	SSR2
HSPE1	1.10431566622378e-231	0.837229225467978	0.97	0.632	2.72887444280557e-227	2	HSPE1
TSPYL1	3.58957995968623e-231	1.08907169611601	0.594	0.247	8.87021103838064e-227	2	TSPYL1
SH3YL11	4.2212304734067e-230	1.37781065711566	0.402	0.127	1.04310826228353e-225	2	SH3YL1
SOCS11	6.26609744122142e-230	1.05899725181701	0.663	0.299	1.54841533870023e-225	2	SOCS1
TRABD2A1	3.20487041209235e-229	1.43015008092766	0.361	0.104	7.91955527532142e-225	2	TRABD2A
TXNIP	4.35299800377832e-229	0.767486943084212	0.968	0.649	1.07566933671366e-224	2	TXNIP
INPP4B1	1.68872931989406e-228	0.93989946496851	0.433	0.134	4.1730190223902e-224	2	INPP4B
GYPC1	3.99990873183942e-227	0.947762062514547	0.744	0.367	9.88417446724839e-223	2	GYPC
PBXIP11	2.37694151543431e-226	1.1133320844043	0.55	0.215	5.87366017878972e-222	2	PBXIP1
CD481	3.97654873333758e-226	0.7410022326977	0.954	0.634	9.82644957495048e-222	2	CD48
PRDX22	6.83157979152145e-226	0.947338959363068	0.626	0.271	1.68815168228286e-221	2	PRDX2
PBX4	1.040130777905e-225	1.49377531521599	0.267	0.06	2.57026716528104e-221	2	PBX4
RPL391	2.02809430911564e-220	0.541376550939988	0.999	0.886	5.01162384725565e-216	2	RPL39
HINT1	6.4672045759161e-220	0.721015251841462	0.952	0.632	1.59811092275463e-215	2	HINT1
TMEM173	1.43962752902576e-219	1.42079922572282	0.304	0.078	3.55746358697555e-215	2	TMEM173
CCND31	8.86194262753883e-217	0.942542440974659	0.696	0.328	2.18987464269112e-212	2	CCND3
HSPD1	1.56005557996716e-216	0.786869826053068	0.965	0.62	3.85505334365684e-212	2	HSPD1
PPDPF	1.20546207868034e-214	0.792602926391725	0.729	0.355	2.97881734262698e-210	2	PPDPF
S1PR4	1.48440155821145e-214	1.25983247233034	0.375	0.117	3.66810469049631e-210	2	S1PR4
ICAM2	1.19773899375728e-212	1.52712465257519	0.365	0.114	2.95973282747362e-208	2	ICAM2
RPL71	6.64000849151957e-212	0.576721157401618	0.997	0.792	1.6408124983394e-207	2	RPL7
CXCR4	3.33637028872649e-211	0.581481580129143	0.996	0.714	8.24450462047203e-207	2	CXCR4
MRFAP1	1.26212308096948e-208	0.880635783337876	0.7	0.336	3.11883234538368e-204	2	MRFAP1
TRBC12	1.52362409806932e-208	0.968816720564751	0.611	0.266	3.7650275087391e-204	2	TRBC1
CYTIP	1.61992633346433e-207	0.657067692536658	0.94	0.6	4.0029999626237e-203	2	CYTIP
DOK2	5.70256870478645e-207	1.20956196019118	0.433	0.15	1.40916175263978e-202	2	DOK2
TOMM71	5.92630975615441e-207	0.654650745444597	0.987	0.693	1.46445040384332e-202	2	TOMM7
MT-CYB	2.57444809328501e-206	0.502516780886975	1	0.934	6.36171868331658e-202	2	MT-CYB
CORO1B	1.2237672761863e-205	1.23733714924016	0.437	0.157	3.02405131618397e-201	2	CORO1B
MZT2A1	4.39552499176074e-205	0.871545317362462	0.701	0.339	1.086178180714e-200	2	MZT2A
ATP5MC2	1.18369426466598e-204	0.681970410058271	0.941	0.599	2.92502689741609e-200	2	ATP5MC2
ANP32B1	3.55611883118856e-204	0.713651834672674	0.855	0.479	8.78752524375005e-200	2	ANP32B
PRKCA1	7.22159073133657e-204	1.26228033679036	0.382	0.123	1.78452728562058e-199	2	PRKCA
CCDC661	1.27845330850117e-203	1.26102074217735	0.453	0.166	3.15918597063725e-199	2	CCDC66
OST41	8.42010272975237e-203	0.632693595299531	0.953	0.614	2.08069158554911e-198	2	OST4
MCUB1	9.00959242219518e-203	0.977813370340501	0.56	0.229	2.22636038344865e-198	2	MCUB
UXT1	3.96900066355304e-201	0.824168222256525	0.806	0.443	9.80779753970592e-197	2	UXT
BCAS21	3.06258061931003e-199	0.743626391177436	0.814	0.421	7.567942968377e-195	2	BCAS2
BCL21	4.76259833941525e-199	0.960060923374749	0.592	0.263	1.1768856756529e-194	2	BCL2
SLC25A3	8.5634305092236e-199	0.691344472442269	0.937	0.581	2.11610931313424e-194	2	SLC25A3
HSPH1	4.54713291695309e-198	0.697116633087416	0.942	0.581	1.12364201510828e-193	2	HSPH1
SCAND1	1.09675292068691e-196	1.03686679443383	0.539	0.225	2.71018614230942e-192	2	SCAND1
SNRPN1	6.42196213320488e-196	1.01871441046057	0.595	0.266	1.58693106273626e-191	2	SNRPN
CIRBP1	1.88200740398522e-195	0.743829580827462	0.913	0.563	4.65062849598787e-191	2	CIRBP
ANXA11	3.50260447675468e-195	1.56043831433821	0.536	0.247	8.65528592250848e-191	2	ANXA1
POLR2K	3.52704916813576e-194	0.986908925602609	0.553	0.237	8.71569119938027e-190	2	POLR2K
HIGD2A1	3.58983716489827e-194	0.805540146064106	0.695	0.337	8.8708466181801e-190	2	HIGD2A
SKAP12	1.36584021042692e-193	0.776606530407338	0.542	0.214	3.37512774398597e-189	2	SKAP1
TOMM20	3.72488002292108e-193	0.750208636201045	0.836	0.471	9.20455102464029e-189	2	TOMM20
UQCRB1	4.30131527934625e-193	0.591481366558036	0.98	0.721	1.06289801867925e-188	2	UQCRB
RAB9A	5.43078597597378e-193	1.7519170885248	0.359	0.123	1.34200152252288e-188	2	RAB9A
FAM107B1	1.70101039495103e-191	0.810898865451282	0.831	0.491	4.2033667869635e-187	2	FAM107B
THEM4	1.50756121094556e-190	1.36797345194622	0.308	0.09	3.72533450836756e-186	2	THEM4
ATP5PO	2.16671256302176e-190	0.838043817780431	0.685	0.335	5.35416341448308e-186	2	ATP5PO
STK17B1	5.64973589939197e-189	0.707389415845948	0.949	0.642	1.39610623809875e-184	2	STK17B
DDX242	1.46532603284304e-188	0.660774863043756	0.926	0.594	3.62096715975843e-184	2	DDX24
EIF3D	6.16924811601509e-188	0.785847073732477	0.716	0.358	1.52448290194849e-183	2	EIF3D
CCNH	7.4568057882959e-188	0.774014339987201	0.747	0.384	1.8426512783458e-183	2	CCNH
PPP1CB	3.8141969665485e-187	0.658976187992936	0.868	0.512	9.42526212403799e-183	2	PPP1CB
CFAP20	2.80089864853975e-186	1.63580296864525	0.329	0.106	6.92130065040658e-182	2	CFAP20
RPLP01	3.54941954711542e-186	0.577001433376445	0.995	0.761	8.77097064287691e-182	2	RPLP0
EIF3M1	5.37825477689572e-186	0.823691849485518	0.692	0.34	1.3290205379187e-181	2	EIF3M
EDF1	5.63473215123138e-186	0.634622107508257	0.868	0.498	1.39239866189079e-181	2	EDF1
TBCC1	1.22897653421214e-184	1.02141967969463	0.459	0.175	3.03692391369161e-180	2	TBCC
CDC37L1	3.37918068459082e-184	1.40661176793419	0.314	0.096	8.35029338969237e-180	2	CDC37L1
TIAM1	4.10008473931975e-180	1.38959337375483	0.265	0.071	1.0131719399333e-175	2	TIAM1
CREM1	9.86669977859684e-180	0.626588789808928	0.918	0.601	2.43816018228907e-175	2	CREM
CEMIP2	1.343218553801e-179	0.584246666455143	0.755	0.378	3.31922736829764e-175	2	CEMIP2
PITPNC11	1.82997222327251e-179	0.964526969236493	0.404	0.142	4.52204436092869e-175	2	PITPNC1
GPRIN31	6.92527011598401e-179	0.696220632588518	0.448	0.164	1.71130349836081e-174	2	GPRIN3
ISCU	9.33815774879839e-179	0.821977555629406	0.665	0.329	2.30755216130557e-174	2	ISCU
LCK2	2.6099479719777e-177	0.590150849666824	0.614	0.265	6.44944243355409e-173	2	LCK
IGBP1	2.03636779136364e-175	0.900984907640826	0.525	0.225	5.03206844923869e-171	2	IGBP1
ATP5IF1	2.75906649211578e-174	0.698307998253458	0.723	0.383	6.81792920866732e-170	2	ATP5IF1
MOB4	1.31996616881471e-173	0.938051941242349	0.503	0.211	3.26176839975803e-169	2	MOB4
EVI2A	5.07418951673105e-173	0.632281296721177	0.544	0.233	1.25388297147941e-168	2	EVI2A
HIST1H4C1	1.07278617980494e-171	0.451271989389172	0.902	0.566	2.65096192891599e-167	2	HIST1H4C
ERP29	2.58465126496066e-171	0.721710237342031	0.786	0.426	6.38693174084429e-167	2	ERP29
RPS211	3.35746960026882e-171	0.510521592412765	0.998	0.817	8.29664312922429e-167	2	RPS21
SH2D2A	1.59756100964367e-170	0.782260887484203	0.306	0.09	3.94773301093048e-166	2	SH2D2A
SELENOW	8.24211539518708e-170	0.744467414974146	0.613	0.289	2.03670913530468e-165	2	SELENOW
LMO7	8.28374304240482e-169	0.781176594043248	0.253	0.068	2.04699574320866e-164	2	LMO7
SLA1	1.51073584236047e-168	0.574616780028353	0.673	0.321	3.73317934005696e-164	2	SLA
UQCRFS1	3.51165925925762e-168	0.885242250577303	0.485	0.201	8.67766119555151e-164	2	UQCRFS1
GMFG	7.51122171788506e-167	0.486616198301973	0.866	0.506	1.85609799870658e-162	2	GMFG
SNX9	6.37747470080649e-166	0.956985611911447	0.492	0.207	1.57593777331629e-161	2	SNX9
MT2A1	1.57381249826274e-165	0.457578355913689	0.515	0.216	3.88904806445705e-161	2	MT2A
AC026979.21	3.58427648299611e-165	0.842948603602475	0.436	0.167	8.85710561713169e-161	2	AC026979.2
RORA2	4.2876992795191e-165	0.611294925193851	0.587	0.263	1.05953336896197e-160	2	RORA
FYN1	9.63622950171451e-164	0.379007343167553	0.759	0.359	2.38120867216867e-159	2	FYN
CACYBP	9.72031315049965e-164	0.908546911861182	0.75	0.42	2.40198658261997e-159	2	CACYBP
HNRNPA11	1.36340240712595e-163	0.567970963492733	0.986	0.701	3.36910368824893e-159	2	HNRNPA1
STAT41	6.83769181247466e-163	0.745544323113972	0.448	0.175	1.68966202378061e-158	2	STAT4
SMIM26	1.78579801212536e-162	0.837366855547602	0.567	0.264	4.41288546776299e-158	2	SMIM26
BEX4	8.09812817899455e-162	1.41752897341974	0.283	0.087	2.00112845431134e-157	2	BEX4
FBXO32	1.53578820422548e-161	1.56059290023004	0.284	0.089	3.79508623146158e-157	2	FBXO32
PRMT21	1.56266571262007e-160	0.700383384804938	0.6	0.282	3.86150324245545e-156	2	PRMT2
RCAN32	5.84404411135616e-160	0.711343603669923	0.574	0.257	1.44412174035722e-155	2	RCAN3
UFD1	2.17953742330244e-159	1.00495222078348	0.355	0.126	5.38585492672266e-155	2	UFD1
PDE3B2	3.38086472945175e-159	0.558885398662123	0.553	0.235	8.35445483294823e-155	2	PDE3B
UBC	8.30880315196415e-159	0.622713374371666	0.998	0.861	2.05318834688186e-154	2	UBC
HAGH	1.01063575102866e-157	1.19857500282692	0.318	0.108	2.49738200436692e-153	2	HAGH
CMTM7	1.06111884249431e-157	1.03829823365358	0.389	0.148	2.62213077168769e-153	2	CMTM7
GSTK1	2.01358066798719e-157	0.693549780484317	0.636	0.313	4.97575918866314e-153	2	GSTK1
C9orf161	1.06004171637968e-156	0.853937108222135	0.597	0.294	2.61946908534582e-152	2	C9orf16
TRIR	1.01818628417032e-155	0.576464248180916	0.868	0.525	2.51604012681329e-151	2	TRIR
LAT2	9.82897362569724e-154	0.706238679577354	0.464	0.185	2.42883767264604e-149	2	LAT
RTRAF	2.15762986190153e-153	0.676362382498234	0.639	0.319	5.33171915174487e-149	2	RTRAF
ANAPC16	2.4801924202748e-153	0.633917841134714	0.819	0.477	6.12880348974106e-149	2	ANAPC16
ALKBH71	5.67008650034924e-153	0.919821294304746	0.509	0.232	1.4011350751013e-148	2	ALKBH7
IQGAP2	1.07392530604644e-152	0.522751619504383	0.491	0.202	2.65377682377135e-148	2	IQGAP2
CALM12	5.89911763681376e-152	0.497101469148183	0.992	0.793	1.45773095923305e-147	2	CALM1
H1FX1	3.30039657384346e-151	0.715526782833113	0.639	0.313	8.15560997362458e-147	2	H1FX
TIGIT1	2.00641068619888e-150	1.20103974399351	0.348	0.128	4.95804144666604e-146	2	TIGIT
IMP3	4.3474808318468e-150	1.03892317816225	0.376	0.144	1.07430598835766e-145	2	IMP3
SLC3A2	2.52549777938109e-149	0.676031536608244	0.577	0.275	6.2407575626286e-145	2	SLC3A2
TMEM238	3.07537658519725e-148	0.960502101133467	0.313	0.107	7.59956307968094e-144	2	TMEM238
ATP5MG	3.46830098630517e-148	0.495179197931747	0.952	0.659	8.57051856725871e-144	2	ATP5MG
CIB11	1.51199044515506e-147	0.54391533186046	0.765	0.419	3.73627958902267e-143	2	CIB1
TMEM70	2.04256062571256e-147	1.05373839298358	0.342	0.125	5.04737156219832e-143	2	TMEM70
APRT	2.823416815906e-147	0.566890557227988	0.749	0.41	6.97694529378531e-143	2	APRT
TMEM243	7.89133322319167e-147	0.839903565976392	0.61	0.309	1.95002735278289e-142	2	TMEM243
CDC14A1	2.61942099500653e-146	0.92394486688087	0.339	0.121	6.47285122076065e-142	2	CDC14A
SYAP1	5.36598271698125e-146	0.448486557719587	0.76	0.422	1.32598798919324e-141	2	SYAP1
PEBP1	1.30554274758414e-145	0.653258463970973	0.682	0.365	3.22612668355518e-141	2	PEBP1
KLRB11	3.47900219397157e-145	1.49000543084582	0.289	0.099	8.59696232152314e-141	2	KLRB1
PHACTR2	1.47490945916932e-144	0.887087543192546	0.365	0.137	3.64464876455331e-140	2	PHACTR2
CCT4	2.89415413317464e-144	0.663827446320575	0.672	0.344	7.15174427848785e-140	2	CCT4
CLPP	7.72423186716584e-143	1.01171868438429	0.339	0.125	1.90873493669535e-138	2	CLPP
EEF21	1.08103037192899e-142	0.516184948469793	0.971	0.701	2.67133415207372e-138	2	EEF2
RGS11	1.08459764778223e-142	0.50849112611393	0.803	0.458	2.68014924743466e-138	2	RGS1
MRPS21	6.05139722689431e-142	0.738611943167606	0.531	0.25	1.49536076873785e-137	2	MRPS21
SLC25A6	8.85577809743073e-142	0.569815254523541	0.907	0.575	2.18835132565611e-137	2	SLC25A6
EIF3L1	1.89017900989642e-141	0.619453000270288	0.755	0.423	4.67082135135505e-137	2	EIF3L
COX141	1.17931655320531e-140	0.722230692493246	0.5	0.228	2.91420913462565e-136	2	COX14
ABHD14B	6.32565030658754e-140	1.11095685974987	0.355	0.137	1.56313144726085e-135	2	ABHD14B
NDUFB11	2.36011285084942e-138	0.618055890420225	0.711	0.387	5.83207486573401e-134	2	NDUFB11
MT-CO2	1.36867256388083e-137	0.34248629784812	1	0.961	3.38212677260592e-133	2	MT-CO2
CDKN1B2	6.51049716800601e-137	0.525020421354178	0.782	0.446	1.60880895518597e-132	2	CDKN1B
AES2	4.31175079684965e-136	0.554796533598979	0.815	0.48	1.06547673940952e-131	2	AES
STRAP	6.38675142672172e-135	0.713212900248429	0.531	0.254	1.57823014505721e-130	2	STRAP
ALG13	7.42368124088037e-135	0.646893367676682	0.66	0.352	1.83446587143395e-130	2	ALG13
UCP2	1.15760550623018e-134	0.719328560525643	0.611	0.314	2.8605589664454e-130	2	UCP2
BEX2	1.33726783882785e-134	1.14481022575894	0.316	0.116	3.30452255652749e-130	2	BEX2
C6orf481	4.07880894694726e-134	0.628321765986698	0.724	0.4	1.00791447888014e-129	2	C6orf48
EIF1	6.34708126849952e-134	0.360345268103596	0.999	0.939	1.56842725225892e-129	2	EIF1
NANS	7.44423393467911e-134	1.04895383771022	0.367	0.149	1.83954464759856e-129	2	NANS
CHCHD2	1.06242609425891e-133	0.466298449280697	0.937	0.607	2.62536112152318e-129	2	CHCHD2
ABRACL1	4.62295526185738e-133	0.582048731071152	0.567	0.271	1.14237847475758e-128	2	ABRACL
CCT3	5.7468769252897e-133	0.635682136226228	0.638	0.33	1.42011075700834e-128	2	CCT3
POLR3GL	3.02088460214066e-132	0.798573571943887	0.432	0.186	7.4649079403498e-128	2	POLR3GL
CNBP	6.11336696379028e-132	0.489611496329097	0.841	0.51	1.51067411042222e-127	2	CNBP
NUDC	8.03113503436416e-132	0.754305127758927	0.531	0.254	1.98457377834173e-127	2	NUDC
TRMT10C	1.52092443751553e-131	0.831478314231168	0.423	0.181	3.75835637754461e-127	2	TRMT10C
AQP31	1.88173149621237e-131	1.04962309770496	0.282	0.097	4.64994670029039e-127	2	AQP3
BICDL1	1.24339160439744e-130	0.604111259952976	0.329	0.119	3.07254499362652e-126	2	BICDL1
SIAH2	2.57520013181909e-130	0.745420038507798	0.54	0.262	6.36357704573815e-126	2	SIAH2
ASF1A	6.65350168021451e-130	1.08588999123191	0.274	0.093	1.64414680019781e-125	2	ASF1A
CRTC31	8.09278446774035e-130	0.927874942690086	0.351	0.136	1.99980796982332e-125	2	CRTC3
MT-CO3	1.0931185073888e-129	0.354623804763873	1	0.96	2.70120514360846e-125	2	MT-CO3
ELF1	1.46855149778198e-129	0.491260558769464	0.917	0.602	3.62893760616904e-125	2	ELF1
NDUFB81	1.80842404275524e-129	0.618054747227179	0.594	0.3	4.46879665205247e-125	2	NDUFB8
EIF3I	1.65024481231952e-128	0.666095118937774	0.547	0.271	4.07791995572277e-124	2	EIF3I
TMSB102	1.81711166382935e-128	0.397498371522258	0.998	0.867	4.4902646324887e-124	2	TMSB10
GZMM	5.96742175565988e-128	0.514890300697551	0.374	0.145	1.47460959004111e-123	2	GZMM
RNF71	1.22867992106141e-127	0.623025287041433	0.56	0.278	3.03619095293486e-123	2	RNF7
PTGES3	3.43492725644925e-127	0.521982827708686	0.853	0.52	8.48804874341174e-123	2	PTGES3
ZNF3311	3.54194648523397e-127	0.422887175521564	0.927	0.572	8.75250395966166e-123	2	ZNF331
NAP1L41	5.22156620530159e-127	0.693456437279179	0.586	0.297	1.29030122499208e-122	2	NAP1L4
STAM	1.11473324565196e-126	1.06095010893017	0.262	0.088	2.75461732333055e-122	2	STAM
STK41	1.39413431790092e-126	0.465192811503439	0.943	0.652	3.44504531296497e-122	2	STK4
EAPP	2.56475973447415e-126	0.761736545097781	0.435	0.192	6.33777777985907e-122	2	EAPP
GABARAPL1	4.53978992658867e-126	0.295443166045697	0.535	0.241	1.12182748875933e-121	2	GABARAPL1
CNIH1	6.98668368781705e-126	0.849470919500448	0.358	0.145	1.72647940609647e-121	2	CNIH1
SNU13	7.53915068202263e-126	0.520699959484821	0.786	0.45	1.86299952503461e-121	2	SNU13
HNRNPA01	2.94513177161018e-125	0.567670915076246	0.753	0.427	7.27771512082592e-121	2	HNRNPA0
NCK22	6.94462910721524e-125	0.744637700843289	0.475	0.219	1.71608729868396e-120	2	NCK2
SEPT61	7.54063672233409e-125	0.56484513705863	0.765	0.45	1.86336674045598e-120	2	SEPT6
ABHD17A	9.51219221358109e-125	0.5224211477999	0.52	0.243	2.35055781789802e-120	2	ABHD17A
MT-CO1	2.71030517052137e-124	0.36304362890126	1	0.932	6.69743510687535e-120	2	MT-CO1
SCML11	1.70988545793197e-123	0.812314464438862	0.329	0.125	4.2252979550957e-119	2	SCML1
SBDS1	2.57078545651078e-122	0.555202590912579	0.736	0.413	6.35266794158379e-118	2	SBDS
GPR132	1.35912197464853e-120	0.774603097552384	0.306	0.115	3.35852631155398e-116	2	GPR132
ICAM3	1.91803134721345e-120	0.261626915210832	0.713	0.387	4.73964726209915e-116	2	ICAM3
PPP2R5C2	2.58406560823386e-120	0.387492223719534	0.87	0.547	6.3854845245067e-116	2	PPP2R5C
GIMAP41	3.74959684521908e-120	0.493134152491153	0.433	0.185	9.26562876422086e-116	2	GIMAP4
POLR1D	1.56320452665365e-119	0.545567380319908	0.643	0.346	3.86283470581384e-115	2	POLR1D
RPS261	8.39735814706596e-119	0.427222690260491	0.949	0.647	2.07507117172147e-114	2	RPS26
HMOX2	1.19849595293172e-117	0.893441098482155	0.294	0.11	2.96160334928956e-113	2	HMOX2
SVIP1	1.64592224279662e-116	0.5693150313205	0.537	0.268	4.06723845417474e-112	2	SVIP
SNRPD21	2.2094987015432e-116	0.510863541516221	0.794	0.482	5.45989224138341e-112	2	SNRPD2
HAUS3	2.4711924019775e-116	0.986306525941001	0.278	0.102	6.1065635445266e-112	2	HAUS3
NOL7	4.5253179451248e-116	0.616273275998854	0.587	0.309	1.11825131741979e-111	2	NOL7
ZNHIT3	6.72054996788902e-116	0.803770446889566	0.382	0.164	1.66071510256506e-111	2	ZNHIT3
CDV31	2.78761931757304e-115	0.65278750930376	0.743	0.452	6.88848609565475e-111	2	CDV3
ZNF101	5.84057665809991e-115	1.04732575656566	0.281	0.104	1.44326489798307e-110	2	ZNF101
NDUFA121	7.75300055687821e-115	0.576361755329901	0.458	0.213	1.91584396761017e-110	2	NDUFA12
RPL13A1	9.12263939625089e-115	0.421783899476135	1	0.865	2.25429542120756e-110	2	RPL13A
RSL24D1	2.12716330506152e-114	0.443344459197284	0.778	0.448	5.25643324313752e-110	2	RSL24D1
VPS511	1.65241492152435e-113	0.826331915013983	0.427	0.198	4.08328251257882e-109	2	VPS51
RPS27L1	2.4838360226518e-113	0.530222660882406	0.702	0.407	6.13780719557487e-109	2	RPS27L
CYCS1	3.72800024958224e-113	0.487924365303368	0.875	0.546	9.21226141674267e-109	2	CYCS
PMPCB	4.74144448294534e-113	0.840420854497986	0.345	0.143	1.17165834618062e-108	2	PMPCB
CCDC85B1	1.538680890887e-112	0.632954820942935	0.519	0.262	3.80223434947086e-108	2	CCDC85B
PRKCH2	1.73845009101863e-112	0.28318626592174	0.49	0.219	4.29588401991613e-108	2	PRKCH
PLIN2	6.77267774942209e-112	0.869124915880998	0.476	0.236	1.67359639865969e-107	2	PLIN2
YPEL51	6.93906959911666e-112	0.455664625477633	0.957	0.671	1.71471348863772e-107	2	YPEL5
SELENOK	4.32245996903775e-111	0.417911919852935	0.925	0.621	1.06812308294892e-106	2	SELENOK
SEPT12	5.64559996572493e-111	0.605660415101459	0.504	0.249	1.39508420753029e-106	2	SEPT1
PIM1	6.99856056686451e-111	0.386033901201283	0.323	0.127	1.72941430167789e-106	2	PIM1
TUBA4A1	2.41155017182957e-110	0.380829702019112	0.766	0.452	5.95918162960805e-106	2	TUBA4A
POLR2C	5.55417037014268e-110	0.829640686240086	0.346	0.146	1.37249104016596e-105	2	POLR2C
TNFRSF251	6.61379673533618e-110	0.742686231612276	0.269	0.097	1.63433531126892e-105	2	TNFRSF25
RPS292	8.09469671383686e-110	0.346691110540911	0.999	0.878	2.00028050495623e-105	2	RPS29
ATP5PD1	4.75888326983495e-109	0.483424001075095	0.556	0.288	1.17596764480891e-104	2	ATP5PD
TNIK	1.69883303634913e-108	0.742211494971015	0.278	0.103	4.19798631612234e-104	2	TNIK
GPX4	2.32311848313206e-108	0.455209713230965	0.718	0.418	5.74065808366763e-104	2	GPX4
EIF4B1	2.58801855798321e-108	0.456963892679369	0.845	0.529	6.39525265863231e-104	2	EIF4B
NDUFA11	3.22139105710712e-108	0.549634560999972	0.532	0.273	7.96037944121741e-104	2	NDUFA11
RPL171	5.38171780867689e-108	0.47214420282734	0.84	0.501	1.32987628770215e-103	2	RPL17
CD51	6.24721306570251e-108	0.875596293930551	0.259	0.093	1.54374882066575e-103	2	CD5
EIF2A1	9.26862402997955e-108	0.636735739572767	0.518	0.263	2.29036968404825e-103	2	EIF2A
SELENOM	9.48165569681e-108	0.713601267349972	0.394	0.178	2.34301193923872e-103	2	SELENOM
ABT1	1.48264724570039e-107	0.852672038062685	0.287	0.11	3.66376960885022e-103	2	ABT1
ISG20	5.14386285347962e-107	0.345669711826073	0.811	0.487	1.27109994972335e-102	2	ISG20
AC114760.2	1.27437189925261e-106	0.753183249505881	0.307	0.121	3.14910040024313e-102	2	AC114760.2
PER12	3.72588091102979e-106	0.483096648723632	0.532	0.269	9.20702431924572e-102	2	PER1
UFC1	5.90756026809148e-105	0.562006741483688	0.568	0.304	1.45981721784809e-100	2	UFC1
RNF19A1	6.6415508222431e-105	0.638647010374024	0.638	0.383	1.64119362368449e-100	2	RNF19A
PDCD41	1.8890265577542e-104	0.368512288731037	0.833	0.526	4.66797352686641e-100	2	PDCD4
TSTD1	1.30984642653598e-103	0.581218903514214	0.532	0.277	3.23676150461306e-99	2	TSTD1
BTN3A2	1.67533813471007e-103	0.548836050808603	0.407	0.186	4.13992806468205e-99	2	BTN3A2
BLOC1S4	4.58076710537819e-103	0.990785112422133	0.268	0.102	1.13195335941001e-98	2	BLOC1S4
CLEC2D2	5.07872203142755e-103	0.556425759812833	0.711	0.415	1.25500300118606e-98	2	CLEC2D
ARL6IP41	1.30853650278124e-102	0.459502146370321	0.683	0.394	3.23352455202272e-98	2	ARL6IP4
TNFAIP8	1.39696236123197e-102	0.540120626481079	0.698	0.41	3.45203369084031e-98	2	TNFAIP8
PARK7	1.44310263679474e-102	0.578645863203426	0.666	0.385	3.56605092578348e-98	2	PARK7
CFAP36	1.81377529919574e-102	0.942837077317431	0.281	0.11	4.48202014184259e-98	2	CFAP36
EVL2	2.35669276190921e-102	0.378588396303685	0.73	0.424	5.82362348395385e-98	2	EVL
EBPL	4.46590265941345e-102	0.877850290569721	0.289	0.115	1.10356920616766e-97	2	EBPL
VIM1	9.90145448159491e-102	0.391015533916482	0.905	0.704	2.44674841694692e-97	2	VIM
AHSA1	1.0962526816931e-101	0.57764091793002	0.595	0.324	2.70895000173181e-97	2	AHSA1
TOMM22	1.12749756485819e-101	0.641794282330366	0.434	0.208	2.78615923252108e-97	2	TOMM22
ZNF394	3.80746028183078e-101	0.579584497493889	0.424	0.199	9.40861510243204e-97	2	ZNF394
DUSP161	5.58983277822171e-101	0.379765124773043	0.316	0.127	1.38130357782637e-96	2	DUSP16
ECH11	6.38490235605798e-101	0.561184989628766	0.454	0.22	1.57777322120549e-96	2	ECH1
CCNG1	2.82986282272527e-100	0.849691373165544	0.32	0.137	6.99287402123641e-96	2	CCNG1
LBH1	2.85348237068931e-100	0.503084593882187	0.686	0.388	7.05124028621035e-96	2	LBH
EIF2S3	5.13891569520421e-100	0.470425973185146	0.667	0.384	1.26987745744191e-95	2	EIF2S3
MGAT4A2	1.90748804076784e-99	0.480992843358683	0.483	0.239	4.71359369754141e-95	2	MGAT4A
POLR1E	2.62079761013171e-99	1.18574801843846	0.252	0.096	6.47625297439646e-95	2	POLR1E
CCT8	3.55098276274856e-99	0.488278669515722	0.521	0.269	8.77483350502797e-95	2	CCT8
ATP5F1D	4.20246674652313e-99	0.39053390945578	0.679	0.392	1.03847155773333e-94	2	ATP5F1D
C1QBP	5.60839416051685e-99	0.507964932671329	0.511	0.26	1.38589028100532e-94	2	C1QBP
HAX11	1.10716975366872e-98	0.431681480805588	0.541	0.286	2.73592717829078e-94	2	HAX1
ILF2	1.80171311532249e-98	0.609069285871753	0.448	0.221	4.45221327927341e-94	2	ILF2
SGTB1	1.9358944467241e-98	0.68630884084992	0.271	0.104	4.78378876729993e-94	2	SGTB
COX5B1	2.00339703795951e-98	0.296305592404937	0.728	0.423	4.95059442050174e-94	2	COX5B
G3BP21	2.12213117782482e-98	0.402911861027042	0.748	0.45	5.24399835352291e-94	2	G3BP2
BAX	3.1820168069519e-98	0.788528429210507	0.505	0.275	7.86308173165885e-94	2	BAX
MPC2	3.4975382104682e-98	0.551227321390287	0.425	0.206	8.64276667188797e-94	2	MPC2
FOXO11	8.28873121310866e-98	0.620003943938449	0.444	0.217	2.04822837007128e-93	2	FOXO1
LDHA	1.35207172294505e-97	0.271415948177397	0.773	0.46	3.34110443456951e-93	2	LDHA
DDT	1.86023584105537e-97	0.476576838306897	0.558	0.3	4.59682878683191e-93	2	DDT
ZFP36L22	2.72469585460817e-97	0.468989422816552	0.977	0.78	6.73299592632224e-93	2	ZFP36L2
CLTA	1.2090668059756e-96	0.382785622540309	0.486	0.242	2.98772498424631e-92	2	CLTA
RAP1B	1.48171255472705e-96	0.299118646841898	0.837	0.514	3.66145989398601e-92	2	RAP1B
MT-ATP6	1.51768814910808e-96	0.316648011610956	1	0.955	3.75035918526099e-92	2	MT-ATP6
EMC6	1.86316118488177e-96	0.781289931858915	0.298	0.124	4.60405760396133e-92	2	EMC6
SUSD3	2.89660174250168e-96	0.719937876913638	0.286	0.116	7.15779256589591e-92	2	SUSD3
NECAP2	3.88520990471135e-96	0.711738230624077	0.352	0.157	9.60074219553222e-92	2	NECAP2
DCXR	4.03125365951239e-96	0.723772466921416	0.363	0.167	9.96163091802106e-92	2	DCXR
TLK12	6.4241487862951e-96	0.675899923708189	0.494	0.263	1.58747140658138e-91	2	TLK1
FOXN2	6.44734844513832e-96	0.977280182844038	0.277	0.112	1.59320427427813e-91	2	FOXN2
IFITM1	1.62059449482323e-95	0.329060261092948	0.347	0.15	4.00465105615769e-91	2	IFITM1
NDUFAF3	3.24963778964078e-95	0.631027393002837	0.376	0.174	8.03017994198133e-91	2	NDUFAF3
GTF2B1	7.66532192613062e-95	0.41206926589988	0.714	0.404	1.89417770116614e-90	2	GTF2B
HECTD1	2.28593363720432e-94	0.583910507661083	0.417	0.201	5.64877061089561e-90	2	HECTD1
SIVA1	2.39461190938463e-94	0.503898814212943	0.463	0.232	5.91732548928035e-90	2	SIVA1
AREG1	1.51050013960003e-93	0.331741246684963	0.639	0.366	3.73259689496563e-89	2	AREG
SRPRA1	4.50765876718149e-93	0.577119283984217	0.457	0.231	1.11388755795822e-88	2	SRPRA
RWDD11	5.04169336801947e-93	0.543867768242333	0.509	0.272	1.24585284817129e-88	2	RWDD1
C1orf43	6.44840580929472e-93	0.466768732520446	0.468	0.235	1.59346555953482e-88	2	C1orf43
VDAC2	1.19465465617324e-92	0.440159342018949	0.541	0.288	2.95211112086969e-88	2	VDAC2
WASF2	1.84418952196209e-92	0.479508341594217	0.58	0.32	4.55717672772053e-88	2	WASF2
OCIAD21	2.18169551245929e-92	0.514780902764231	0.505	0.269	5.39118778083815e-88	2	OCIAD2
SFXN1	4.01823997125985e-92	0.755102117589199	0.291	0.122	9.92947279298022e-88	2	SFXN1
MIF	2.18874084898779e-91	0.392438006011534	0.582	0.319	5.40859751193373e-87	2	MIF
MT1X	2.73863032994479e-91	0.375859844038918	0.27	0.108	6.76742940832658e-87	2	MT1X
CRBN1	5.73571415708413e-91	0.589815005535565	0.381	0.179	1.41735232535706e-86	2	CRBN
TRMT112	6.46314085290889e-91	0.371399948005242	0.722	0.424	1.59710673616231e-86	2	TRMT112
ZC3H7A	6.09456850497025e-90	0.605435192403204	0.377	0.179	1.5060288232632e-85	2	ZC3H7A
EXOSC6	6.51783700264424e-90	0.604432018372959	0.397	0.19	1.61062270172342e-85	2	EXOSC6
TNFRSF14	7.66421017502833e-90	0.426268894616513	0.519	0.278	1.89390297635125e-85	2	TNFRSF14
EPB41L4A-AS11	8.7097066984079e-90	0.65198414974215	0.495	0.261	2.15225562224358e-85	2	EPB41L4A-AS1
VDAC1	1.26797897551805e-89	0.341006264142292	0.473	0.241	3.13330284640266e-85	2	VDAC1
STIP1	2.03104049873027e-89	0.509926546533643	0.468	0.24	5.01890417641236e-85	2	STIP1
CLNS1A	2.19921381203479e-89	0.643331086176567	0.368	0.172	5.43447725091918e-85	2	CLNS1A
DAP3	2.30487906948338e-89	0.562237022775272	0.391	0.187	5.69558666860038e-85	2	DAP3
SPCS1	2.71529732316582e-89	0.305262118741016	0.677	0.382	6.70977121527506e-85	2	SPCS1
TUFM	4.22654515269931e-89	0.44655586197341	0.417	0.203	1.04442157268353e-84	2	TUFM
SLBP	6.58534338170696e-89	0.57529428286191	0.418	0.204	1.62730420305361e-84	2	SLBP
DPP71	1.34800821444174e-88	0.542767505222431	0.459	0.237	3.33106309870697e-84	2	DPP7
NDUFB41	1.71081955679848e-88	0.359420900973855	0.599	0.334	4.22760620680473e-84	2	NDUFB4
REX1BD2	2.11189374328572e-88	0.430374981710311	0.544	0.296	5.21870062903334e-84	2	REX1BD
[truncated: 11,774 more rows]
